# Supplementary material for: 4′-(4-Bromo­phen­yl)-1′-methyl­dispiro­[indan-2,2′-pyrrolidine-3′,2′′-indan]-1,3,1′′-trione
Source: Acta Crystallogr Sect E Struct Rep Online. 2011 Oct 29;67(Pt 11):o3124. doi: 10.1107/S1600536811044515 (PMC3247508; doi:10.1107/S1600536811044515)
Supplement: Supplementary file 2 [file e-67-o3124-Isup2.hkl]

#
# h,k,l, Fc-squared, Fo-squared, sigma(Fo-squared) and status flag
#
data_I
_shelx_title ' asii_0m in P2(1)/n (100K)'
_shelx_refln_list_code          4
_shelx_F_calc_maximum      298.97
_exptl_crystal_F_000       992.00
_reflns_d_resolution_high  0.7060
 
loop_
 _symmetry_equiv_pos_as_xyz
 'x, y, z'
 '-x+1/2, y+1/2, -z+1/2'
 '-x, -y, -z'
 'x-1/2, -y-1/2, z-1/2'
 
_cell_length_a     7.8392
_cell_length_b    21.5849
_cell_length_c    12.7823
_cell_angle_alpha  90.000
_cell_angle_beta   98.422
_cell_angle_gamma  90.000
 
_shelx_F_squared_multiplier     1.000
 
loop_
 _refln_index_h
 _refln_index_k
 _refln_index_l
 _refln_F_squared_calc
 _refln_F_squared_meas
 _refln_F_squared_sigma
 _refln_observed_status
   2   0   0     2985.43     3304.35     67.22 o
   4   0   0     2937.24     3158.06    102.73 o
   6   0   0     1947.13     1860.52     48.51 o
   8   0   0      131.30      132.65     38.39 o
  10   0   0     1126.38     1035.10     84.13 o
   1   1   0       51.10       47.50      2.00 o
   2   1   0    13096.79    13748.74    170.89 o
   3   1   0       17.54       20.55      6.16 o
   4   1   0     1941.64     1787.42     27.17 o
   5   1   0      802.35      745.19     15.97 o
   6   1   0       20.20       20.42      8.78 o
   7   1   0     2044.66     1970.02     64.65 o
   8   1   0        1.04       -4.67     22.15 o
   9   1   0      626.43      652.35     52.15 o
  10   1   0       27.41       47.48     32.61 o
   1   2   0    11311.69    11642.12    176.86 o
   2   2   0     7314.87     7864.95     99.10 o
   3   2   0     5034.63     4785.48     62.74 o
   4   2   0       77.54      102.85      5.76 o
   5   2   0     7912.51     7971.52    119.49 o
   6   2   0      507.89      541.77     27.47 o
   7   2   0        1.86       29.35     22.06 o
   8   2   0      181.22      227.52     30.13 o
   9   2   0      416.83      431.46     40.48 o
  10   2   0        4.84        2.01     26.26 o
   1   3   0     1135.02     1118.02     14.94 o
   2   3   0     4669.37     4519.22     60.02 o
   3   3   0      278.75      300.66     11.11 o
   4   3   0     7170.64     6873.30    101.93 o
   5   3   0      853.87      902.17     20.56 o
   6   3   0     1100.23     1138.97     52.55 o
   7   3   0      869.06      845.85     42.77 o
   8   3   0      114.33       95.20     24.73 o
   9   3   0      196.84      239.82     34.42 o
  10   3   0      401.44      434.67     37.72 o
   0   4   0     6535.42     7195.98    142.55 o
   1   4   0    22540.16    23841.90    419.26 o
   2   4   0     3571.33     3540.81     47.94 o
   3   4   0       68.81       70.06      4.50 o
   4   4   0      195.09      223.15     18.08 o
   5   4   0       39.97       50.46      6.57 o
   6   4   0     4035.83     4041.08    102.57 o
   7   4   0        0.65        0.72     18.73 o
   8   4   0      323.09      391.55     35.39 o
   9   4   0      180.73      225.09     29.30 o
  10   4   0      566.11      577.44     41.81 o
   1   5   0     9959.93    10632.67    204.01 o
   2   5   0      961.06     1040.12     15.74 o
   3   5   0     6454.98     6828.67     90.70 o
   4   5   0      188.41      209.00     13.01 o
   5   5   0     1249.92     1178.63     24.34 o
   6   5   0        2.74        4.45     19.86 o
   7   5   0     1509.70     1463.89     54.37 o
   8   5   0      184.28      149.97     24.45 o
   9   5   0       14.51       16.25     23.43 o
  10   5   0       36.99       60.11     28.32 o
   0   6   0     5208.99     5600.81     93.62 o
   1   6   0     1192.76     1226.00     19.66 o
   2   6   0       97.06      111.81      5.09 o
   3   6   0     3260.98     3194.33     41.60 o
   4   6   0      328.84      341.14     10.42 o
   5   6   0     3572.97     3729.39     60.16 o
   6   6   0     3375.20     3390.86     89.78 o
   7   6   0      120.21      112.57     19.98 o
   8   6   0     1527.69     1579.46     51.65 o
   9   6   0      367.29      330.44     32.44 o
  10   6   0       79.41       82.34     29.50 o
   1   7   0      272.16      299.40     11.97 o
   2   7   0      361.10      259.71      8.98 o
   3   7   0       29.58       26.98      4.49 o
   4   7   0     9438.39     9386.50    114.56 o
   5   7   0       43.27       65.03      7.05 o
   6   7   0      547.16      561.12     28.28 o
   7   7   0       12.59       11.70     17.08 o
   8   7   0      155.30      168.28     25.02 o
   9   7   0        2.22       12.60     23.92 o
  10   7   0      276.93      280.13     34.45 o
   0   8   0      703.53      816.92     19.05 o
   1   8   0     2672.01     2979.48     38.92 o
   2   8   0     1541.46     1698.46     26.84 o
   3   8   0     3471.38     3415.12     44.86 o
   4   8   0      554.38      651.25     18.12 o
   5   8   0     3031.36     2882.80     44.61 o
   6   8   0     1557.80     1638.51     45.74 o
   7   8   0       48.73       60.91     18.71 o
   8   8   0       59.31       90.23     22.84 o
   9   8   0      558.53      641.56     39.93 o
  10   8   0       36.55       43.10     28.84 o
   1   9   0     4854.46     5113.04     77.75 o
   2   9   0       18.94       34.00      8.75 o
   3   9   0     1236.19     1300.31     24.54 o
   4   9   0     2086.46     2031.29     30.45 o
   5   9   0      630.96      625.50     26.26 o
   6   9   0      418.47      417.81     25.01 o
   7   9   0      890.57      901.18     38.15 o
   8   9   0       52.70       48.97     22.05 o
   9   9   0      520.01      476.51     36.11 o
  10   9   0        4.25      -15.07     26.95 o
   0  10   0     5075.71     5206.79     89.83 o
   1  10   0        0.22        2.54      4.08 o
   2  10   0      139.57      161.31      8.10 o
   3  10   0       86.72      123.65     12.17 o
   4  10   0      144.27      161.78     12.50 o
   5  10   0      121.87      182.27     13.71 o
   6  10   0     3755.20     3663.33     79.30 o
   7  10   0       54.17       35.36     18.57 o
   8  10   0      741.58      748.19     38.84 o
   9  10   0        4.40       17.82     24.71 o
  10  10   0       29.75       37.96     29.31 o
   1  11   0     1749.18     1795.00     30.76 o
   2  11   0     2277.55     2476.71     35.12 o
   3  11   0      316.48      342.17     12.25 o
   4  11   0       57.86       78.17      8.96 o
   5  11   0     2480.63     2406.16     55.16 o
   6  11   0       80.90      100.63     17.85 o
   7  11   0     1031.53     1042.64     47.04 o
   8  11   0      284.59      281.80     22.88 o
   9  11   0      125.61      109.14     28.77 o
  10  11   0      148.83      171.47     40.16 o
   0  12   0        4.18       34.44      7.19 o
   1  12   0      744.14      714.92     14.04 o
   2  12   0      728.73      899.16     16.58 o
   3  12   0     4292.29     4287.21     68.31 o
   4  12   0      185.03      207.29     12.14 o
   5  12   0     5286.69     5244.92    102.54 o
   6  12   0        1.84        5.60     13.55 o
   7  12   0       61.69       95.34     19.68 o
   8  12   0      429.74      455.40     30.80 o
   9  12   0      709.27      747.46     61.46 o
  10  12   0      179.01      202.40     59.51 o
   1  13   0      151.87      164.18      8.10 o
   2  13   0     1983.66     1969.29     37.97 o
   3  13   0       40.98       29.69      7.29 o
   4  13   0     2915.60     2952.14     45.77 o
   5  13   0      159.73      133.43     16.36 o
   6  13   0      168.14      184.48     16.51 o
   7  13   0      322.47      354.47     41.32 o
   8  13   0       27.25       46.11     21.26 o
   9  13   0       44.85       23.77     32.33 o
   0  14   0    11729.21    12015.42    206.77 o
   1  14   0      143.13      127.12      9.75 o
   2  14   0     1323.24     1304.90     26.63 o
   3  14   0     2538.52     2374.22     35.83 o
   4  14   0        1.13       16.55      8.61 o
   5  14   0      671.77      710.38     25.06 o
   6  14   0     1259.69     1236.84     85.86 o
   7  14   0        0.52       10.23     19.32 o
   8  14   0      449.70      437.66     31.26 o
   9  14   0      237.60      165.39     37.41 o
   1  15   0     4920.60     4885.38     62.64 o
   2  15   0        6.37       26.75      7.49 o
   3  15   0       81.41       86.30      9.19 o
   4  15   0        7.76       10.70      8.38 o
   5  15   0      250.81      268.92     18.02 o
   6  15   0      150.42      181.64     21.74 o
   7  15   0      481.84      537.37     31.26 o
   8  15   0       21.57       56.10     25.66 o
   9  15   0      969.74     1014.12     54.78 o
   0  16   0     3246.94     3165.83     61.72 o
   1  16   0      251.07      268.96     10.77 o
   2  16   0     2707.80     2811.92     44.50 o
   3  16   0      793.20      814.46     22.59 o
   4  16   0      374.94      377.34     17.41 o
   5  16   0     1879.41     1888.17     49.80 o
   6  16   0      311.07      309.97     31.14 o
   7  16   0       33.97       17.64     23.21 o
   8  16   0      768.70      773.27     78.14 o
   9  16   0        3.03       16.40     29.02 o
   1  17   0      381.49      404.42     18.21 o
   2  17   0     4606.74     4666.51     68.26 o
   3  17   0      208.38      217.72     13.13 o
   4  17   0     1097.17     1247.51     32.85 o
   5  17   0        1.15        6.79     14.24 o
   6  17   0       50.81       43.05     22.36 o
   7  17   0       12.98       32.50     25.16 o
   8  17   0        2.66        1.21     31.13 o
   9  17   0        2.07       19.31     28.91 o
   0  18   0     2761.44     2557.08    136.45 o
   1  18   0     3540.36     3395.49     59.80 o
   2  18   0       12.56       26.81     11.13 o
   3  18   0     1579.99     1578.85     31.93 o
   4  18   0      690.73      620.84     28.70 o
   5  18   0     1276.59     1200.35     49.65 o
   6  18   0       12.59       27.26     22.95 o
   7  18   0       48.06       48.93     25.24 o
   8  18   0       18.21       41.70     27.85 o
   1  19   0     2748.66     2701.17     51.07 o
   2  19   0        6.90        7.81     11.25 o
   3  19   0      117.72      135.02     16.27 o
   4  19   0      229.75      200.72     24.99 o
   5  19   0      127.82       95.28     34.40 o
   6  19   0       42.93       12.76     23.07 o
   7  19   0      317.84      381.48     35.79 o
   8  19   0       96.11       36.35     29.88 o
   0  20   0     2095.98     2123.54     71.53 o
   1  20   0       62.84       73.18     13.37 o
   2  20   0     1088.80     1011.68     44.57 o
   3  20   0       11.46        6.96     13.72 o
   4  20   0      173.16      133.41     24.15 o
   5  20   0       81.23       56.32     34.39 o
   6  20   0     2768.73     2705.73    110.69 o
   7  20   0        2.52      -36.52     36.52 o
   8  20   0      102.78      144.25     46.56 o
   1  21   0      902.22      859.82     37.69 o
   2  21   0      251.66      228.98     22.99 o
   3  21   0       25.19        4.81     27.37 o
   4  21   0     1201.38     1170.52     69.01 o
   5  21   0       51.47       70.26     36.58 o
   6  21   0      762.05      950.62     69.38 o
   7  21   0        9.50      -37.13     37.13 o
   0  22   0      130.34      112.20     29.62 o
   1  22   0     1143.18     1035.09     42.10 o
   2  22   0       30.13      -24.64     29.05 o
   3  22   0     1488.08     1498.85     76.21 o
   4  22   0      120.42      100.47     35.14 o
   5  22   0      547.39      592.66     55.90 o
   6  22   0      118.90      167.05     44.01 o
   7  22   0       80.64      105.59     42.96 o
   1  23   0       81.65      116.83     22.05 o
   2  23   0      179.65      162.60     23.53 o
   3  23   0       65.10      101.32     34.20 o
   4  23   0      338.66      392.52     46.97 o
   5  23   0      328.38      413.86     51.21 o
   6  23   0      355.57      403.51     53.37 o
   7  23   0      453.59      509.15     59.37 o
   0  24   0     1034.55      909.37     60.22 o
   1  24   0        3.07       -1.15     19.72 o
   2  24   0      338.25      305.96     27.78 o
   3  24   0      192.82      138.68     37.35 o
   4  24   0       57.59       86.28     38.98 o
   5  24   0      194.18      162.59     42.87 o
   6  24   0      129.08      149.64     46.06 o
   1  25   0      458.70      457.99     50.72 o
   2  25   0       47.89       69.59     22.72 o
   3  25   0       40.24       60.92     35.93 o
   4  25   0      109.59      136.28     40.91 o
   5  25   0      107.21      181.46     46.06 o
   6  25   0       46.45      -38.16     38.16 o
   0  26   0      276.15      189.29     37.82 o
   1  26   0       67.13       84.89     23.57 o
   2  26   0       35.77       45.44     35.46 o
   3  26   0      192.91      177.72     41.93 o
   4  26   0      145.01      178.95     44.66 o
   5  26   0      183.45      164.12     45.76 o
   1  27   0       31.74       32.71     45.24 o
   2  27   0      165.19      188.16     43.80 o
   3  27   0        9.22        5.98     38.28 o
   4  27   0      510.94      476.99     56.44 o
   5  27   0        6.78       45.75     42.78 o
   0  28   0       20.86        5.65     32.91 o
   1  28   0      513.60      516.85     37.34 o
   2  28   0       59.58        6.40     37.42 o
   3  28   0      144.14       94.68     43.41 o
   4  28   0       85.20      121.72     43.65 o
   1  29   0      268.73      318.31     32.67 o
   2  29   0        4.68       27.85     38.21 o
   3  29   0      215.47      268.13     52.04 o
   0  30   0      660.94      600.56     57.67 o
   1  30   0        0.87      -37.40     37.40 o
   2  30   0      109.50       82.28     42.49 o
 -11   0   1      237.64      177.36     56.95 o
  -9   0   1        9.70       -7.50     36.33 o
  -7   0   1     3149.43     3177.94    124.35 o
  -5   0   1    12113.00    13016.78    396.11 o
  -3   0   1     2788.45     2743.54     92.48 o
  -1   0   1    15962.70    16675.49    360.30 o
   1   0   1      439.46      451.98     10.19 o
   3   0   1     5112.18     5159.79    228.46 o
   5   0   1       38.37       69.23     10.46 o
   7   0   1     3594.92     3607.71    139.32 o
   9   0   1      371.66      427.61     58.28 o
 -11   1   1       23.26       17.59     34.23 o
 -10   1   1      137.66      174.13     35.46 o
  -9   1   1      142.38      131.88     35.10 o
  -8   1   1      921.22      853.20     46.31 o
  -7   1   1      293.66      310.18     44.45 o
  -6   1   1     1224.58     1186.87     77.25 o
  -5   1   1       30.12       12.53      8.63 o
  -4   1   1     5305.14     5695.53    104.47 o
  -3   1   1    24705.43    26973.58    457.58 o
  -2   1   1    10187.61    10672.15    261.09 o
  -1   1   1      370.96      389.03      8.14 o
   0   1   1      614.48      552.54     10.49 o
   1   1   1     2495.69     2570.66     33.24 o
   2   1   1     1192.89     1211.02     22.40 o
   3   1   1     2367.36     2410.75     37.44 o
   4   1   1      711.22      769.23     15.15 o
   5   1   1      260.98      242.62     13.72 o
   6   1   1     2106.61     2110.07     39.99 o
   7   1   1      840.38      850.91     37.10 o
   8   1   1     1680.01     1668.89     64.15 o
   9   1   1      408.12      393.95     33.46 o
  10   1   1        6.43       -6.68     23.19 o
 -11   2   1       41.30       58.69     60.20 o
 -10   2   1      994.77      975.97     57.54 o
  -9   2   1      827.99      897.66     49.71 o
  -8   2   1     2450.56     2276.69     74.13 o
  -7   2   1      466.60      439.23     32.46 o
  -6   2   1      244.74      260.18     23.70 o
  -5   2   1     1554.69     1584.75     38.16 o
  -4   2   1     5562.02     5635.09     84.63 o
  -3   2   1     4090.40     4363.91     65.56 o
  -2   2   1     1126.87     1084.34     19.97 o
  -1   2   1      115.83      148.89      8.04 o
   0   2   1     7071.80     7384.55    117.31 o
   1   2   1     3306.47     3366.78     39.85 o
   2   2   1    12369.80    12368.53    231.29 o
   3   2   1     1253.91     1254.89     20.91 o
   4   2   1     6072.94     6045.15     79.76 o
   5   2   1      242.19      241.24      9.60 o
   6   2   1     3722.81     3803.85     55.21 o
   7   2   1       17.76       30.62     20.00 o
   8   2   1        6.54        0.91     22.87 o
   9   2   1      139.56      193.13     29.01 o
  10   2   1      524.32      566.32     37.00 o
 -11   3   1      432.13      553.39     81.08 o
 -10   3   1      140.84       93.91     33.39 o
  -9   3   1       61.19       25.58     26.61 o
  -8   3   1      548.44      585.04     40.34 o
  -7   3   1       28.95       28.61     19.29 o
  -6   3   1      278.31      305.50     24.68 o
  -5   3   1      106.59       99.35      9.69 o
  -4   3   1      575.63      582.22     21.20 o
  -3   3   1     8986.78     8971.95    130.39 o
  -2   3   1     9013.25     9555.78    182.43 o
  -1   3   1     9501.86     9659.55    439.36 o
   0   3   1     6101.03     6422.15    117.39 o
   1   3   1        9.88        1.88      2.14 o
   2   3   1     9234.70     9400.72    101.64 o
   3   3   1     6609.10     6551.56     84.63 o
   4   3   1       87.15       99.67      6.10 o
   5   3   1     8549.99     8670.44    113.50 o
   6   3   1      186.72      214.47     11.72 o
   7   3   1      406.88      402.17     31.83 o
   8   3   1     1159.71     1127.53     60.69 o
   9   3   1       14.30       15.61     22.16 o
  10   3   1       54.89       51.76     29.94 o
 -10   4   1       43.41       57.79     29.78 o
  -9   4   1       83.29       78.00     50.01 o
  -8   4   1     1063.71     1044.54     49.20 o
  -7   4   1     1537.05     1478.60     53.87 o
  -6   4   1        1.26      -12.91     14.29 o
  -5   4   1      195.65      159.41      8.77 o
  -4   4   1     9302.17     9763.85    161.76 o
  -3   4   1      173.98      183.18      5.93 o
  -2   4   1     4420.48     4370.55     65.28 o
  -1   4   1    20110.43    21632.61    270.09 o
   0   4   1     1189.10     1337.70     41.21 o
   1   4   1    18267.49    18911.43    201.84 o
   2   4   1        5.87        5.24      2.54 o
   3   4   1     1154.71     1086.73     18.49 o
   4   4   1      395.15      373.77     10.25 o
   5   4   1     2172.43     2254.63     34.83 o
   6   4   1      912.07      885.52     34.20 o
   7   4   1      147.64      153.35     20.18 o
   8   4   1      448.11      435.02     31.54 o
   9   4   1      782.33      854.84     44.47 o
  10   4   1       74.14       43.04     28.91 o
 -10   5   1      209.21      245.31     32.56 o
  -9   5   1       34.10        9.63     26.08 o
  -8   5   1     1448.27     1479.47     59.08 o
  -7   5   1       23.45       13.12     21.00 o
  -6   5   1      958.13      967.47     94.92 o
  -5   5   1        9.63        7.94      4.81 o
  -4   5   1     6194.68     6151.24     91.76 o
  -3   5   1      814.62      878.05     15.35 o
  -2   5   1     1190.26     1070.48     17.96 o
  -1   5   1      259.86      322.04      9.23 o
   0   5   1     1559.82     1578.58     28.96 o
   1   5   1      672.99      689.82     11.51 o
   2   5   1    23136.09    23609.74    302.80 o
   3   5   1      810.77      893.46     13.89 o
   4   5   1      344.53      342.56     10.12 o
   5   5   1     1552.38     1584.31     25.42 o
   6   5   1      108.82      121.57     22.80 o
   7   5   1      312.67      359.06     26.56 o
   8   5   1     3003.48     3090.21     77.27 o
   9   5   1       24.47       -9.98     23.66 o
  10   5   1      186.25      183.24     32.50 o
 -10   6   1       55.80       88.19     28.07 o
  -9   6   1        2.20       -8.31     22.53 o
  -8   6   1      227.06      210.83     30.01 o
  -7   6   1     5010.34     4892.01    123.79 o
  -6   6   1     1160.23     1186.65     49.40 o
  -5   6   1     1165.66     1011.05     23.69 o
  -4   6   1     2058.76     2002.46     30.82 o
  -3   6   1      267.68      218.80      7.47 o
  -2   6   1     3238.28     3219.12     44.59 o
  -1   6   1     1779.34     1867.95     26.93 o
   0   6   1     5771.77     6354.68    175.49 o
   1   6   1    17523.87    18201.38    214.41 o
   2   6   1       76.48       66.58      4.89 o
   3   6   1     1198.96     1106.71     16.43 o
   4   6   1     1511.65     1532.71     26.38 o
   5   6   1      379.41      380.67     13.01 o
   6   6   1      322.82      355.31     25.69 o
   7   6   1      738.76      688.81     34.21 o
   8   6   1        7.81       34.24     22.35 o
   9   6   1      298.84      335.78     33.08 o
  10   6   1      233.85      277.17     45.57 o
 -10   7   1      341.97      319.26     34.85 o
  -9   7   1     2884.51     2945.66    141.90 o
  -8   7   1       97.94       78.42     22.00 o
  -7   7   1      404.99      359.40     30.72 o
  -6   7   1      261.12      247.62     24.34 o
  -5   7   1       57.53       54.89     14.38 o
  -4   7   1     2111.73     2179.88     33.48 o
  -3   7   1     4639.16     4438.56     61.27 o
  -2   7   1      181.44      179.96      5.82 o
  -1   7   1     7481.46     7697.98     90.78 o
   0   7   1        6.59        6.66      5.43 o
   1   7   1        0.96       -0.44      3.41 o
   2   7   1     2318.10     2375.12     34.96 o
   3   7   1     5415.36     5346.44     73.09 o
   4   7   1       59.20       64.59      5.92 o
   5   7   1     2323.96     2332.84     38.00 o
   6   7   1      483.93      533.96     27.87 o
   7   7   1     1336.17     1231.33     66.54 o
   8   7   1       63.74       44.03     21.97 o
   9   7   1       12.22       34.66     24.88 o
  10   7   1        3.58        5.83     28.07 o
 -10   8   1      248.22      295.99     41.08 o
  -9   8   1      146.64      150.19     27.39 o
  -8   8   1      119.71      146.78     24.12 o
  -7   8   1      390.64      382.30     21.05 o
  -6   8   1      297.15      351.69     27.28 o
  -5   8   1       54.30       56.89     15.03 o
  -4   8   1     2881.44     2849.25     39.11 o
  -3   8   1     2298.16     2575.51     32.11 o
  -2   8   1    11040.11    11207.76    170.28 o
  -1   8   1     1076.94     1095.97     20.92 o
   0   8   1    12429.15    13138.04    203.54 o
   1   8   1     3476.42     3743.47     47.90 o
   2   8   1      344.05      365.39      9.84 o
   3   8   1       23.59       55.68      6.48 o
   4   8   1     4677.53     4725.51     61.49 o
   5   8   1      175.27      175.70      9.98 o
   6   8   1       53.28       53.26     15.76 o
   7   8   1        2.82       22.18     18.46 o
   8   8   1       63.01       82.39     22.75 o
   9   8   1       94.19       95.63     27.05 o
  10   8   1      359.03      405.80     38.71 o
 -10   9   1       89.58       95.95     30.72 o
  -9   9   1      687.78      719.50     41.36 o
  -8   9   1      965.27     1012.88     34.77 o
  -7   9   1       48.12       61.78     14.85 o
  -6   9   1      158.85      142.64     14.41 o
  -5   9   1       61.16       56.23     10.50 o
  -4   9   1     7500.68     7614.82     86.23 o
  -3   9   1     5737.25     5810.04     72.67 o
  -2   9   1     2917.45     3084.50     40.21 o
  -1   9   1     3331.87     3283.40     59.13 o
   0   9   1      459.38      373.55      9.30 o
   1   9   1     2817.00     2899.37     38.70 o
   2   9   1    27002.57    28915.84    437.65 o
   3   9   1     1544.48     1532.38     26.25 o
   4   9   1      502.40      497.88     14.40 o
   5   9   1      452.63      479.37     13.71 o
   6   9   1      240.75      258.50     22.01 o
   7   9   1      367.24      379.48     28.16 o
   8   9   1      205.78      220.66     26.89 o
   9   9   1        1.99       26.13     46.23 o
  10   9   1      233.30      238.85     34.90 o
 -10  10   1        8.17       -1.35     26.46 o
  -9  10   1      469.51      464.37     36.09 o
  -8  10   1       53.50       56.32     17.65 o
  -7  10   1     1134.68     1189.05     35.27 o
  -6  10   1      120.15      132.06     14.74 o
  -5  10   1     1994.11     2083.01     37.15 o
  -4  10   1       83.76      101.63      7.15 o
  -3  10   1      144.97      131.13      7.35 o
  -2  10   1     1818.33     2049.84     32.47 o
  -1  10   1     4579.66     4716.43     55.44 o
   0  10   1       73.77       73.86      4.72 o
   1  10   1     6849.83     6755.57     83.68 o
   2  10   1     1297.37     1407.23     41.71 o
   3  10   1     1709.02     1707.13     32.03 o
   4  10   1      527.72      605.97     15.96 o
   5  10   1     2675.95     2563.46     44.50 o
   6  10   1      275.56      315.58     23.39 o
   7  10   1      571.14      577.85     44.80 o
   8  10   1      151.05      158.34     25.62 o
   9  10   1      860.21      917.21     56.55 o
  10  10   1      433.72      503.36     49.93 o
 -10  11   1       97.95       67.73     29.23 o
  -9  11   1      609.97      656.31     40.44 o
  -8  11   1      613.13      670.46     40.43 o
  -7  11   1        6.78       14.66     14.67 o
  -6  11   1     1260.96     1275.45     33.55 o
  -5  11   1       31.67       22.69      9.49 o
  -4  11   1      287.64      252.71     10.03 o
  -3  11   1     4846.19     4801.98     65.83 o
  -2  11   1      207.96      299.69     15.62 o
  -1  11   1      250.82      209.41      8.73 o
   0  11   1     8381.92     8936.35    105.69 o
   1  11   1     1962.75     2255.86     32.30 o
   2  11   1     2024.08     1861.38     29.38 o
   3  11   1     1169.91     1138.95     20.68 o
   4  11   1     1862.02     1979.63     51.08 o
   5  11   1      478.44      482.40     26.18 o
   6  11   1       12.68       43.24     20.76 o
   7  11   1      319.81      341.94     34.44 o
   8  11   1      678.91      679.85     47.14 o
   9  11   1       27.80       32.89     33.09 o
  10  11   1      616.42      589.26     53.22 o
 -10  12   1     1147.37     1263.05     54.66 o
  -9  12   1        2.54       -2.89     23.69 o
  -8  12   1      509.96      481.38     26.66 o
  -7  12   1      143.61      173.11     18.28 o
  -6  12   1      331.68      336.13     16.92 o
  -5  12   1        4.33       -8.61      8.96 o
  -4  12   1     1025.56     1042.91     22.30 o
  -3  12   1      844.76      858.75     20.10 o
  -2  12   1     6764.04     6911.63     91.44 o
  -1  12   1      398.71      391.60      9.97 o
   0  12   1      283.61      263.27      8.82 o
   1  12   1     2677.81     2999.05     44.72 o
   2  12   1     1715.55     1785.23     27.82 o
   3  12   1       50.61       58.71      7.95 o
   4  12   1     4624.93     4473.28     72.34 o
   5  12   1      515.39      460.37     23.04 o
   6  12   1     1490.17     1503.35     55.34 o
   7  12   1      145.66      205.53     68.85 o
   8  12   1      128.21      142.19     32.64 o
   9  12   1       27.13      -31.87     38.48 o
 -10  13   1       26.65       61.14     58.32 o
  -9  13   1      369.66      427.98     44.19 o
  -8  13   1      630.05      672.01     30.85 o
  -7  13   1        5.78       10.35     15.67 o
  -6  13   1      917.04      982.30     35.41 o
  -5  13   1       50.11       64.42     16.85 o
  -4  13   1      292.32      290.48     20.24 o
  -3  13   1     7801.53     7815.03    108.21 o
  -2  13   1      174.82      230.88      9.75 o
  -1  13   1     2958.81     3036.23     41.79 o
   0  13   1      476.16      519.34     19.35 o
   1  13   1      905.50     1080.04     28.13 o
   2  13   1     1364.81     1395.05     31.40 o
   3  13   1     2930.07     2995.31     55.92 o
   4  13   1      180.28      217.89     19.41 o
   5  13   1      830.17      822.57     30.16 o
   6  13   1       21.16       16.58     29.66 o
   7  13   1        8.40      -18.05     25.30 o
   8  13   1      102.01       69.83     30.25 o
   9  13   1       16.63        2.24     36.96 o
  -9  14   1      116.59      137.41     36.88 o
  -8  14   1       48.34       59.69     22.31 o
  -7  14   1      615.42      656.28     39.89 o
  -6  14   1      155.94      179.81     16.91 o
  -5  14   1     1410.99     1370.74     33.94 o
  -4  14   1       42.33       59.96     12.15 o
  -3  14   1     1369.92     1365.89     30.86 o
  -2  14   1     1591.47     1565.44     25.94 o
  -1  14   1     1718.29     1782.30     46.22 o
   0  14   1       23.13       25.50      5.60 o
   1  14   1     2330.27     2336.14     33.92 o
   2  14   1     1370.76     1466.76     27.98 o
   3  14   1      795.82      835.18     34.34 o
   4  14   1     1045.30     1004.51     23.64 o
   5  14   1      101.58       90.51     13.60 o
   6  14   1      285.11      312.86     31.24 o
   7  14   1     1004.15      983.64     51.94 o
   8  14   1        1.45        3.22     21.60 o
   9  14   1        8.91       16.14     24.67 o
  -9  15   1       11.56       10.51     43.36 o
  -8  15   1      375.06      446.23     47.55 o
  -7  15   1        1.64      -13.11     22.30 o
  -6  15   1     1911.98     1890.27     43.26 o
  -5  15   1      175.36      180.97     15.87 o
  -4  15   1     1185.86     1076.04     33.61 o
  -3  15   1       58.79       57.02      8.61 o
  -2  15   1     3604.40     3682.65     71.18 o
  -1  15   1      365.98      383.87     14.09 o
   0  15   1     1651.08     1596.82     25.67 o
   1  15   1       39.90       41.07      6.94 o
   2  15   1     2950.05     2992.50     47.68 o
   3  15   1      701.39      675.01     19.48 o
   4  15   1      121.57      106.01     10.96 o
   5  15   1       46.87       56.01     13.33 o
   6  15   1      742.90      773.83     43.40 o
   7  15   1        3.87       -2.17     27.58 o
   8  15   1      884.86      973.65     44.15 o
   9  15   1      283.90      345.63     32.88 o
  -9  16   1       54.42      -39.70     39.70 o
  -8  16   1      221.26      232.77     32.95 o
  -7  16   1     1163.46     1243.88     85.81 o
  -6  16   1      157.20      164.71     19.75 o
  -5  16   1      945.04     1002.76     35.37 o
  -4  16   1     2457.56     2281.27     53.65 o
  -3  16   1        0.89        7.74      8.79 o
  -2  16   1     1926.18     1945.95     34.60 o
  -1  16   1     1766.11     1695.92     30.86 o
   0  16   1      112.61      128.50     10.00 o
   1  16   1      686.81      691.25     19.21 o
   2  16   1      422.54      422.18     14.43 o
   3  16   1      511.10      567.94     23.00 o
   4  16   1       93.13       97.00     10.48 o
   5  16   1       12.77       53.71     20.48 o
   6  16   1     1054.22     1050.44     40.29 o
   7  16   1      934.07      948.39     41.46 o
   8  16   1        1.77       22.98     23.94 o
   9  16   1        7.37      -16.95     29.02 o
  -9  17   1       66.57       55.34     29.19 o
  -8  17   1        0.40      -11.71     25.99 o
  -7  17   1      744.89      827.28     63.19 o
  -6  17   1        1.50       -1.13     21.93 o
  -5  17   1      927.94      986.58     35.97 o
  -4  17   1      159.24      140.38     15.71 o
  -3  17   1      625.25      617.06     19.86 o
  -2  17   1       22.84       22.73      8.91 o
  -1  17   1      378.18      426.13     15.67 o
   0  17   1      895.56      885.46     22.26 o
   1  17   1      801.25      776.24     25.74 o
   2  17   1       54.13       62.38     13.27 o
   3  17   1      694.86      726.31     19.50 o
   4  17   1       11.67       -0.13     10.49 o
   5  17   1     3801.87     3924.01     80.99 o
   6  17   1       11.39       22.34     22.52 o
   7  17   1      280.03      329.09     46.83 o
   8  17   1       36.78       60.31     33.04 o
   9  17   1       47.48       51.04     41.23 o
  -8  18   1      108.51      118.50     30.35 o
  -7  18   1      109.73      107.04     27.14 o
  -6  18   1        2.93       -1.41     28.84 o
  -5  18   1      761.20      715.56     37.52 o
  -4  18   1     3883.45     3948.94     81.24 o
  -3  18   1      331.57      284.55     14.80 o
  -2  18   1     3085.99     2957.68     47.90 o
  -1  18   1      751.19      697.26     20.34 o
   0  18   1       48.25       50.21     11.41 o
   1  18   1      258.87      345.89     17.77 o
   2  18   1      576.64      534.34     29.27 o
   3  18   1      209.85      225.53     15.80 o
   4  18   1     1996.52     1916.88     85.06 o
   5  18   1      217.94      262.10     39.89 o
   6  18   1      519.69      673.98     40.38 o
   7  18   1      125.54      112.80     28.53 o
   8  18   1       11.90        0.99     27.55 o
  -8  19   1       76.71       85.38     38.54 o
  -7  19   1        1.01       17.67     25.51 o
  -6  19   1     1273.32     1321.81     59.61 o
  -5  19   1       40.63       76.43     27.11 o
  -4  19   1       87.58       69.06     16.28 o
  -3  19   1      321.91      336.10     20.85 o
  -2  19   1        9.06        2.26     11.06 o
  -1  19   1      140.93      154.60     14.39 o
   0  19   1     1786.48     1752.71     38.28 o
   1  19   1      411.99      391.44     19.20 o
   2  19   1      851.90      903.11     27.44 o
   3  19   1      894.91      903.02     31.13 o
   4  19   1       18.62       -6.86     17.70 o
   5  19   1      306.08      408.81     45.79 o
   6  19   1      610.30      636.23     58.07 o
   7  19   1      319.94      328.28     49.97 o
   8  19   1      430.13      521.69     58.12 o
  -8  20   1       52.68       57.97     41.81 o
  -7  20   1      522.80      529.33     56.69 o
  -6  20   1        5.46        8.21     34.69 o
  -5  20   1      653.67      683.33     55.63 o
  -4  20   1        5.63       45.18     29.90 o
  -3  20   1       20.15       22.64     14.24 o
  -2  20   1       65.41       65.61     14.93 o
  -1  20   1      842.25      865.37     27.66 o
   0  20   1      219.88      198.15     16.14 o
   1  20   1     2484.44     2472.07     54.88 o
   2  20   1      122.97      116.43     26.56 o
   3  20   1      135.37      149.46     17.44 o
   4  20   1       29.36       28.46     20.61 o
   5  20   1       22.00       22.91     32.92 o
   6  20   1       66.07       30.55     36.48 o
   7  20   1      494.21      350.29     52.25 o
   8  20   1        0.55      -36.72     39.63 o
  -8  21   1       56.84       53.21     43.28 o
  -7  21   1       82.23       45.25     39.71 o
  -6  21   1      994.51     1069.70     73.23 o
  -5  21   1      160.28      176.86     39.32 o
  -4  21   1      352.89      251.07     39.77 o
  -3  21   1     2348.65     2122.90     89.51 o
  -2  21   1        9.91        6.78     16.82 o
  -1  21   1      260.21      291.50     66.99 o
   0  21   1     1250.78     1175.44     78.27 o
   1  21   1      785.53      771.75     35.53 o
   2  21   1     1689.01     1468.35     52.68 o
   3  21   1      881.66      902.00     33.87 o
   4  21   1       21.73       10.23     31.01 o
   5  21   1       46.71       68.17     35.29 o
   6  21   1      105.49       41.08     39.33 o
   7  21   1       17.32       31.86     41.30 o
  -7  22   1        0.75       44.45     39.78 o
  -6  22   1        6.78       42.98     38.05 o
  -5  22   1      274.09      224.10     42.18 o
  -4  22   1      311.78      458.26     48.62 o
  -3  22   1       33.63        7.38     29.75 o
  -2  22   1     1377.65     1390.73     47.27 o
  -1  22   1      128.87      105.75     20.51 o
   0  22   1        5.64       11.18     18.01 o
   1  22   1        1.15       16.36     18.38 o
   2  22   1      843.08      867.76     45.99 o
   3  22   1        8.76       23.88     18.76 o
   4  22   1      803.29      717.20     57.12 o
   5  22   1       29.69       77.66     37.29 o
   6  22   1      547.23      602.80     59.22 o
   7  22   1      261.25      226.17     50.42 o
  -7  23   1      108.17       91.99     45.42 o
  -6  23   1       38.89      133.24     43.06 o
  -5  23   1      248.32      342.30     48.68 o
  -4  23   1      211.92      183.97     40.15 o
  -3  23   1      511.87      459.54     47.17 o
  -2  23   1        5.74       12.58     19.30 o
  -1  23   1     1325.45     1210.14     45.48 o
   0  23   1      133.09      148.32     22.78 o
   1  23   1      346.15      380.66     28.83 o
   2  23   1      398.99      447.97     49.64 o
   3  23   1      539.63      646.96     56.22 o
   4  23   1        8.74      -18.73     32.94 o
   5  23   1      375.23      389.38     51.53 o
   6  23   1       37.50      -36.46     38.56 o
   7  23   1      154.91      122.66     47.12 o
  -6  24   1       34.62       19.11     41.03 o
  -5  24   1      201.97      250.11     46.72 o
  -4  24   1      336.38      391.55     48.87 o
  -3  24   1       16.55       50.37     33.76 o
  -2  24   1      667.80      637.83     35.85 o
  -1  24   1      865.10      865.21     41.34 o
   0  24   1       97.96      131.03     23.16 o
   1  24   1      672.86      751.00     42.78 o
   2  24   1      131.56      128.56     23.53 o
   3  24   1      188.36       89.95     36.24 o
   4  24   1        4.64       13.04     34.50 o
   5  24   1       51.52       93.42     41.41 o
   6  24   1      147.70      136.81     45.69 o
  -6  25   1       67.37       77.17     42.72 o
  -5  25   1       22.04       13.69     39.21 o
  -4  25   1      391.17      314.91     47.60 o
  -3  25   1      114.54       83.17     37.46 o
  -2  25   1       48.72      101.36     35.69 o
  -1  25   1      189.53      227.14     26.27 o
   0  25   1      889.23     1018.30     45.15 o
   1  25   1       25.87       47.08     22.43 o
   2  25   1     1773.08     1762.80     58.05 o
   3  25   1       11.14       21.66     34.50 o
   4  25   1      157.79      139.99     40.68 o
   5  25   1        3.73       84.77     41.37 o
   6  25   1       46.58       22.93     39.76 o
  -5  26   1      367.90      386.88     55.24 o
  -4  26   1        6.42       22.77     37.88 o
  -3  26   1        3.34       40.71     38.50 o
  -2  26   1      573.34      601.75     54.65 o
  -1  26   1      731.13      639.43     37.31 o
   0  26   1      187.77      222.50     27.47 o
   1  26   1      187.54      208.15     46.89 o
   2  26   1       27.11       58.82     23.57 o
   3  26   1       30.22       -5.82     36.54 o
   4  26   1      393.09      431.50     54.36 o
   5  26   1        5.08      -19.54     38.97 o
  -5  27   1        3.73      -39.93     39.93 o
  -4  27   1        0.14       22.96     40.27 o
  -3  27   1      999.64     1006.51     72.37 o
  -2  27   1        1.77      -15.77     34.69 o
  -1  27   1      213.21      239.57     28.67 o
   0  27   1        3.83       41.48     23.74 o
   1  27   1       71.23      117.05     35.76 o
   2  27   1      160.21      194.63     43.25 o
   3  27   1      575.90      549.91     58.07 o
   4  27   1        0.26      -27.98     37.91 o
   5  27   1      802.27      733.23     68.05 o
  -4  28   1      246.27      262.43     49.05 o
  -3  28   1       41.11       47.44     39.77 o
  -2  28   1      455.60      471.97     54.53 o
  -1  28   1        2.40        4.60     23.74 o
   0  28   1       31.69       36.88     24.84 o
   1  28   1      139.94      112.85     27.35 o
   2  28   1       60.23       70.97     40.76 o
   3  28   1      421.28      468.61     55.63 o
   4  28   1       23.70      -17.51     38.25 o
  -3  29   1      123.01      125.06     44.99 o
  -2  29   1       53.30       55.77     39.92 o
  -1  29   1      384.12      359.95     49.69 o
   0  29   1      141.18      123.87     28.32 o
   1  29   1       19.31       70.16     33.27 o
   2  29   1      215.45      236.37     48.21 o
   3  29   1      123.91      136.79     44.60 o
  -2  30   1      149.49      190.75     45.31 o
  -1  30   1      261.83      228.01     45.36 o
   0  30   1      271.83      302.14     33.56 o
   1  30   1      717.76      757.06     44.18 o
 -10   0   2      153.41       83.58     45.74 o
  -8   0   2      430.12      390.06     48.34 o
  -6   0   2    10413.63    10866.70    219.05 o
  -4   0   2     2757.29     3671.24     80.68 o
  -2   0   2    89381.30    91234.09   1756.39 o
   0   0   2     7290.44     7304.60    104.79 o
   2   0   2      825.19      730.31     20.66 o
   4   0   2       89.53       84.30      9.81 o
   6   0   2     3098.60     3107.08    160.64 o
   8   0   2       19.45      -19.35     25.47 o
  10   0   2      330.94      296.99     44.84 o
 -11   1   2     1108.80     1096.07     64.21 o
 -10   1   2      290.21      261.62     38.35 o
  -9   1   2       21.95       34.22     25.29 o
  -8   1   2      237.74      262.50     30.64 o
  -7   1   2       20.02       26.83     18.81 o
  -6   1   2       16.10       24.79     10.79 o
  -5   1   2     4516.50     4595.66     65.38 o
  -4   1   2      193.12      232.29     10.71 o
  -3   1   2     1214.55     1594.05     23.43 o
  -2   1   2     2105.40     2024.34     30.49 o
  -1   1   2      734.63      764.57     13.09 o
   0   1   2    19714.72    20502.91    235.43 o
   1   1   2    30318.63    29785.43    352.50 o
   2   1   2       72.42       91.94      5.60 o
   3   1   2     4379.47     4232.56     57.23 o
   4   1   2     4294.62     4373.39     59.65 o
   5   1   2      245.06      305.12     13.79 o
   6   1   2      232.99      212.58     16.36 o
   7   1   2      736.20      734.94     26.30 o
   8   1   2       18.20       32.29     21.71 o
   9   1   2      629.28      712.79     36.94 o
  10   1   2        4.13        8.74     24.90 o
 -11   2   2      170.28      186.24     39.78 o
 -10   2   2       30.48      -23.53     27.96 o
  -9   2   2      666.86      794.52     49.86 o
  -8   2   2        2.46        7.71     20.94 o
  -7   2   2     3336.19     3293.43     90.93 o
  -6   2   2      301.86      327.96     33.68 o
  -5   2   2     1259.03     1399.31     24.28 o
  -4   2   2     2508.41     2532.53     36.10 o
  -3   2   2     1424.19     1387.05     25.13 o
  -2   2   2    24069.06    26213.44    370.53 o
  -1   2   2      117.07      129.01      4.09 o
   0   2   2     5868.84     5934.49     75.67 o
   1   2   2     7545.22     7679.81    103.66 o
   2   2   2      621.07      594.22     12.41 o
   3   2   2      234.72      318.40      8.37 o
   4   2   2      613.65      638.65     13.42 o
   5   2   2     4473.22     4432.44     61.94 o
   6   2   2      221.91      217.21     13.68 o
   7   2   2      361.06      366.77     20.10 o
   8   2   2        8.50      -20.13     20.13 o
   9   2   2      184.60      233.39     27.48 o
  10   2   2       92.97      115.94     27.99 o
 -10   3   2     1236.31     1187.62     63.33 o
  -9   3   2       47.76       69.61     26.44 o
  -8   3   2      886.27      856.66     46.15 o
  -7   3   2      384.99      435.07     31.66 o
  -6   3   2      624.31      606.81     24.16 o
  -5   3   2       66.70       67.13     12.95 o
  -4   3   2     4092.64     4241.36     66.49 o
  -3   3   2       77.33       85.13      6.26 o
  -2   3   2    32729.81    35271.15    502.49 o
  -1   3   2      627.82      614.45     24.64 o
   0   3   2    15734.25    15987.51    282.22 o
   1   3   2       16.31        5.37      3.31 o
   2   3   2     1398.50     1474.49     21.02 o
   3   3   2      427.61      395.63      9.39 o
   4   3   2     1969.54     1836.07     26.93 o
   5   3   2      832.66      845.14     18.57 o
   6   3   2     1475.13     1482.44     29.14 o
   7   3   2      171.08      167.03     15.98 o
   8   3   2      837.43      924.49     42.42 o
   9   3   2        5.50        2.12     21.83 o
  10   3   2       22.44       22.80     25.53 o
 -11   4   2       63.13      104.84     61.41 o
 -10   4   2      102.82       95.69     33.01 o
  -9   4   2       69.17       59.02     27.49 o
  -8   4   2       12.29       30.29     21.14 o
  -7   4   2       77.37      101.84     15.46 o
  -6   4   2     2230.81     2199.88     48.58 o
  -5   4   2      621.88      605.02     22.07 o
  -4   4   2     3828.13     3885.30     61.76 o
  -3   4   2       32.63       28.09      4.52 o
  -2   4   2      152.44      166.18      6.46 o
  -1   4   2    12813.51    13808.28    173.36 o
   0   4   2     5899.09     6071.97    152.22 o
   1   4   2     6698.86     7101.22     83.55 o
   2   4   2     4706.93     4572.40     61.24 o
   3   4   2     1975.48     1926.69     26.82 o
   4   4   2     2047.86     1975.72     28.60 o
   5   4   2     1334.27     1229.44     22.76 o
   6   4   2        2.31       -0.68      7.54 o
   7   4   2      119.70      146.23     15.90 o
   8   4   2      241.30      235.10     27.74 o
   9   4   2       38.66       30.54     24.39 o
  10   4   2      176.80      138.89     30.02 o
 -10   5   2       68.84       31.08     30.98 o
  -9   5   2        8.04      -24.34     24.38 o
  -8   5   2        5.42        6.66     22.92 o
  -7   5   2     1923.87     1956.99     47.27 o
  -6   5   2       84.98       77.79     12.30 o
  -5   5   2     8746.92     8707.35    149.22 o
  -4   5   2     2659.91     2758.66     46.56 o
  -3   5   2     9580.56    10213.62    134.64 o
  -2   5   2      115.18      117.82      4.52 o
  -1   5   2       57.00       43.04      7.39 o
   0   5   2     1228.21     1371.36     31.43 o
   1   5   2     6455.90     6302.96     69.90 o
   2   5   2      292.58      310.46      7.28 o
   3   5   2     3722.03     3594.95     42.53 o
   4   5   2      194.58      218.68      8.50 o
   5   5   2       68.19       76.93      7.12 o
   6   5   2        3.72        6.10      9.14 o
   7   5   2     1855.38     1816.67     52.74 o
   8   5   2      237.31      284.11     29.24 o
   9   5   2      938.67      991.01     48.83 o
  10   5   2      290.81      299.07     31.90 o
 -10   6   2       12.33        6.32     25.99 o
  -9   6   2      590.05      546.64     43.31 o
  -8   6   2       13.80       29.14     23.07 o
  -7   6   2      230.96      226.74     18.43 o
  -6   6   2     4009.95     3863.91     88.07 o
  -5   6   2       98.78      109.62     12.06 o
  -4   6   2      261.77      215.94      9.72 o
  -3   6   2      842.25      838.96     22.59 o
  -2   6   2     1737.37     1855.57     31.56 o
  -1   6   2     4538.04     4575.45     69.90 o
   0   6   2    13350.79    13780.70    247.30 o
   1   6   2     3226.42     3336.43     38.92 o
   2   6   2    10892.05    10800.95    129.47 o
   3   6   2      424.76      391.24      9.81 o
   4   6   2     3893.22     3914.91     55.07 o
   5   6   2     2081.92     2024.41     31.02 o
   6   6   2      433.25      451.67     16.52 o
   7   6   2     1824.65     1819.45     65.74 o
   8   6   2     1055.13     1076.87     44.48 o
   9   6   2        3.07       -7.37     24.58 o
  10   6   2       12.08        7.22     25.88 o
 -10   7   2      691.60      780.40     45.02 o
  -9   7   2       14.50        6.86     24.68 o
  -8   7   2     1394.76     1437.78     58.17 o
  -7   7   2      300.05      347.27     25.07 o
  -6   7   2     1805.17     1753.05     42.83 o
  -5   7   2       45.85       42.40     10.69 o
  -4   7   2      971.33      914.12     19.66 o
  -3   7   2     3382.21     3547.28     44.98 o
  -2   7   2    14695.26    15530.16    180.13 o
  -1   7   2     1763.70     1839.37     60.14 o
   0   7   2     3611.22     3986.86     76.32 o
   1   7   2     4065.94     4211.32     51.93 o
   2   7   2      131.02      170.29      6.18 o
   3   7   2       48.70       67.95      5.33 o
   4   7   2     4103.01     3973.62     51.31 o
   5   7   2      139.39      144.04      8.69 o
   6   7   2     1681.44     1725.88     50.27 o
   7   7   2        1.56       -0.85     18.55 o
   8   7   2      784.81      809.99     44.67 o
   9   7   2      506.44      465.22     46.42 o
  10   7   2      602.22      681.41     41.49 o
 -10   8   2        6.51       15.35     26.76 o
  -9   8   2      785.39      814.86     42.45 o
  -8   8   2      160.78      164.85     28.53 o
  -7   8   2     1079.45     1043.20     35.51 o
  -6   8   2      235.62      240.89     17.59 o
  -5   8   2      503.20      516.75     18.78 o
  -4   8   2      662.00      706.31     20.01 o
  -3   8   2     6022.47     5892.48     71.95 o
  -2   8   2       17.92       14.49      3.64 o
  -1   8   2    11211.40    11589.35    201.02 o
   0   8   2     8197.54     9148.75    121.89 o
   1   8   2      207.65      231.06      8.32 o
   2   8   2        8.91       21.89      4.24 o
   3   8   2     2177.26     2128.95     28.01 o
   4   8   2      461.44      433.18     12.06 o
   5   8   2     2167.87     2133.23     39.95 o
   6   8   2       46.92       63.19     17.15 o
   7   8   2     1197.63     1173.11     43.51 o
   8   8   2      220.31      229.21     32.72 o
   9   8   2      114.28       58.63     29.89 o
  10   8   2      207.16      222.99     85.51 o
 -10   9   2       29.33       28.82     29.00 o
  -9   9   2      108.40      157.67     26.58 o
  -8   9   2      722.81      723.26     58.99 o
  -7   9   2     1324.08     1408.28     40.98 o
  -6   9   2        6.24       30.52     16.59 o
  -5   9   2     8165.07     8310.18    127.06 o
  -4   9   2       52.69       55.80      8.64 o
  -3   9   2     1644.54     1639.25     22.67 o
  -2   9   2     5794.00     5826.90     65.77 o
  -1   9   2     1355.33     1281.04     25.63 o
   0   9   2     2441.72     2698.86     59.40 o
   1   9   2     5472.66     5630.52     79.07 o
   2   9   2      904.29      816.74     15.49 o
   3   9   2     4424.00     4412.10     57.45 o
   4   9   2      697.08      673.49     17.29 o
   5   9   2      239.03      246.94     15.79 o
   6   9   2     2197.14     2190.73    114.82 o
   7   9   2      130.27       96.48     26.18 o
   8   9   2       68.59       71.97     78.93 o
   9   9   2      649.88      682.47     74.67 o
  10   9   2       53.50       54.34     37.91 o
 -10  10   2       12.73       37.50     28.27 o
  -9  10   2       20.22       41.44     24.26 o
  -8  10   2       59.87       48.65     16.63 o
  -7  10   2        1.67        5.39     13.44 o
  -6  10   2     3344.28     3355.07     60.72 o
  -5  10   2      216.16      236.05     13.04 o
  -4  10   2     4270.59     4098.39     52.94 o
  -3  10   2      265.44      273.50     11.48 o
  -2  10   2      613.81      607.92     13.09 o
  -1  10   2     2071.86     2331.66     35.41 o
   0  10   2    10156.62    10823.28    144.08 o
   1  10   2     1091.32     1217.41     22.80 o
   2  10   2     3354.08     3035.70     41.25 o
   3  10   2      322.12      369.74     11.54 o
   4  10   2     2645.80     2596.56     42.31 o
   5  10   2      128.95      171.02     11.59 o
   6  10   2       37.59       27.48     21.60 o
   7  10   2       13.43        6.26     23.69 o
   8  10   2      270.69      251.64     37.00 o
   9  10   2      244.54      261.91     55.45 o
  10  10   2      784.52      801.33    146.05 o
 -10  11   2      141.59      154.43     31.38 o
  -9  11   2        5.94       -6.50     24.07 o
  -8  11   2      630.37      585.45     27.68 o
  -7  11   2      569.42      565.50     25.16 o
  -6  11   2      123.04      122.06     14.76 o
  -5  11   2     2228.86     2172.53     42.38 o
  -4  11   2      769.33      755.03     19.75 o
  -3  11   2      526.95      518.67     14.43 o
  -2  11   2     2446.11     2317.19     34.84 o
  -1  11   2     1735.43     1869.11     43.89 o
   0  11   2      618.57      643.80     16.27 o
   1  11   2     3363.44     3223.99     58.25 o
   2  11   2      231.46      294.36     10.17 o
   3  11   2     3654.05     3564.95     48.61 o
   4  11   2     3062.00     2849.64     49.87 o
   5  11   2      217.64      229.60     19.73 o
   6  11   2     1607.38     1504.91     56.10 o
   7  11   2      195.07      240.03     38.80 o
   8  11   2      196.78      195.51     35.25 o
   9  11   2      239.31      266.23     41.68 o
 -10  12   2        9.42       19.68     27.73 o
  -9  12   2      231.11      245.78     29.98 o
  -8  12   2      241.83      242.71     24.74 o
  -7  12   2      774.46      771.48     29.02 o
  -6  12   2        6.83       25.93     10.76 o
  -5  12   2      408.57      428.69     17.08 o
  -4  12   2      918.76      898.72     21.99 o
  -3  12   2     7097.23     7123.97     94.35 o
  -2  12   2       27.19       39.59      6.42 o
  -1  12   2     6980.49     7026.51    103.14 o
   0  12   2        3.66        5.32      6.99 o
   1  12   2     1491.99     1537.35     26.97 o
   2  12   2      361.61      386.51     12.10 o
   3  12   2       42.31       29.12      6.79 o
   4  12   2      186.09      199.34     10.40 o
   5  12   2      363.62      380.46     15.69 o
   6  12   2       16.52       33.20     21.81 o
   7  12   2     1326.30     1397.24     59.04 o
   8  12   2      322.07      286.18     39.40 o
   9  12   2      115.49       94.36     38.77 o
  -9  13   2        2.93      -38.03     38.72 o
  -8  13   2      768.50      826.70     33.34 o
  -7  13   2      125.82      142.59     17.54 o
  -6  13   2      795.73      789.58     27.31 o
  -5  13   2     1518.47     1489.10     31.48 o
  -4  13   2      570.98      585.19     21.44 o
  -3  13   2      177.21      199.75     10.44 o
  -2  13   2     4582.99     4688.47     64.59 o
  -1  13   2        2.15       -5.68      6.19 o
   0  13   2      248.00      232.32     12.83 o
   1  13   2     3543.43     3660.93     64.85 o
   2  13   2      532.66      591.14     16.37 o
   3  13   2     1973.95     2105.11     33.00 o
   4  13   2     4875.54     4787.21     70.44 o
   5  13   2      495.12      525.06     26.76 o
   6  13   2     1207.65     1177.30     43.95 o
   7  13   2      939.77      891.01     50.08 o
   8  13   2      176.13      216.17     35.80 o
   9  13   2        2.28      -24.55     49.02 o
  -9  14   2        4.90       -9.22     39.64 o
  -8  14   2       17.24        5.49     23.64 o
  -7  14   2      153.01      159.19     21.48 o
  -6  14   2     1042.06     1167.29     33.58 o
  -5  14   2       11.68       27.31     11.99 o
  -4  14   2      998.41     1018.47     44.02 o
  -3  14   2     1390.95     1275.87     24.84 o
  -2  14   2      923.37      908.33     22.95 o
  -1  14   2       58.77       77.01      8.47 o
   0  14   2     1614.02     1492.42     27.51 o
   1  14   2        1.85       -5.36      5.87 o
   2  14   2     1582.18     1622.06     34.06 o
   3  14   2      203.80      210.27     12.14 o
   4  14   2      157.97      131.35     12.25 o
   5  14   2      286.29      295.13     22.54 o
   6  14   2       28.09       31.94     18.90 o
   7  14   2       31.50       47.24     27.50 o
   8  14   2      338.65      316.75     39.61 o
   9  14   2      214.48      195.53     39.75 o
  -9  15   2        0.09      -18.73     42.19 o
  -8  15   2      173.21      137.14     28.21 o
  -7  15   2      915.90      966.25     54.58 o
  -6  15   2       12.82        6.15     15.09 o
  -5  15   2     2266.43     2278.24     54.31 o
  -4  15   2      529.80      583.23     25.35 o
  -3  15   2     1319.85     1322.20     29.88 o
  -2  15   2      437.22      483.90     16.98 o
  -1  15   2      846.58      833.70     20.60 o
   0  15   2      103.07      126.38     13.84 o
   1  15   2     1446.08     1436.99     35.86 o
   2  15   2      314.17      353.48     14.08 o
   3  15   2     8285.08     8272.68    146.63 o
   4  15   2       16.72       16.96      9.39 o
   5  15   2       11.20       26.00     15.25 o
   6  15   2        1.01        3.79     23.94 o
   7  15   2      112.83      126.22     55.45 o
   8  15   2      116.25      165.43     37.39 o
   9  15   2      733.06      731.11     76.16 o
  -9  16   2      403.41      497.93     64.53 o
  -8  16   2      129.23       80.23     27.74 o
  -7  16   2      315.80      318.56     32.26 o
  -6  16   2      249.30      263.91     22.87 o
  -5  16   2       90.38       95.98     16.93 o
  -4  16   2      553.35      606.78     43.28 o
  -3  16   2      484.69      507.26     19.11 o
  -2  16   2       29.15       36.98      8.95 o
  -1  16   2      684.61      715.94     20.18 o
   0  16   2       42.88       37.80      8.84 o
   1  16   2      853.58      907.62     22.54 o
   2  16   2     1797.51     1776.71     45.77 o
   3  16   2       39.08       46.95     11.14 o
   4  16   2       87.47       78.17     11.24 o
   5  16   2      960.74      993.73     45.63 o
   6  16   2       37.45       18.17     49.77 o
   7  16   2      434.55      390.39     43.36 o
   8  16   2      362.50      375.79     68.16 o
   9  16   2        0.84        0.45     33.62 o
  -9  17   2       21.41      -18.60     40.97 o
  -8  17   2      415.93      415.12     37.23 o
  -7  17   2       73.80       65.63     25.76 o
  -6  17   2        4.04      -19.54     19.54 o
  -5  17   2        2.67       -5.25     17.24 o
  -4  17   2     1656.62     1551.84     42.66 o
  -3  17   2      296.96      311.15     14.83 o
  -2  17   2     1085.08     1169.79     26.40 o
  -1  17   2      101.80      100.19     10.53 o
   0  17   2     6209.52     5999.88     84.21 o
   1  17   2      461.33      476.22     17.67 o
   2  17   2       52.60       72.99     11.12 o
   3  17   2      733.49      726.33     24.56 o
   4  17   2      878.44      934.27     42.87 o
   5  17   2       46.29       29.81     21.28 o
   6  17   2      390.13      461.47     63.63 o
   7  17   2        7.23        9.64     27.27 o
   8  17   2      160.85      213.46     33.16 o
  -8  18   2      530.85      603.30     66.87 o
  -7  18   2       93.23       94.29     26.63 o
  -6  18   2       12.22       19.72     22.18 o
  -5  18   2       18.00       11.32     21.86 o
  -4  18   2       18.87       27.48     15.18 o
  -3  18   2       28.17       24.26     10.03 o
  -2  18   2      432.46      446.42     20.31 o
  -1  18   2     6008.96     5897.03     83.72 o
   0  18   2      132.51      177.78     12.49 o
   1  18   2       78.27       63.39     11.18 o
   2  18   2     2776.88     2646.23     45.29 o
   3  18   2      774.90      752.65     23.36 o
   4  18   2        3.83       -7.23     17.13 o
   5  18   2      368.18      333.22     50.80 o
   7  18   2      393.18      500.85     53.43 o
   8  18   2       89.04      140.73     46.40 o
  -8  19   2      113.83      160.35     32.21 o
  -7  19   2      202.45      176.21     29.91 o
  -6  19   2        8.05       -4.76     23.32 o
  -5  19   2     1473.92     1506.26     94.01 o
  -4  19   2     1434.03     1413.88    181.91 o
  -3  19   2      400.82      424.19     37.83 o
  -2  19   2      881.81      798.36     22.73 o
  -1  19   2      110.77      139.85     14.35 o
   0  19   2       14.73        9.71     11.43 o
   1  19   2     2144.21     2209.98     59.09 o
   2  19   2       33.74       25.92     12.17 o
   3  19   2      603.47      556.44     28.44 o
   4  19   2      338.51      323.74     40.56 o
   5  19   2       37.34       31.66     31.67 o
   6  19   2      352.74      370.43     47.63 o
   7  19   2      267.90      280.38     48.87 o
   8  19   2        6.95       61.11     42.27 o
  -8  20   2       16.84        0.40     28.74 o
  -7  20   2        2.08        2.59     24.95 o
  -6  20   2     1499.23     1449.31     56.32 o
  -5  20   2       71.85       68.13     23.62 o
  -4  20   2      272.17      328.33     49.56 o
  -3  20   2       35.89       40.87     27.14 o
  -2  20   2        3.52       19.86     15.97 o
  -1  20   2      176.35      136.72     14.86 o
   0  20   2      781.42      751.18     29.68 o
   1  20   2        8.44       26.05     14.36 o
   2  20   2      220.28      281.01     20.57 o
   3  20   2      223.08      249.38     31.77 o
   4  20   2      761.51      729.69     56.84 o
   5  20   2       13.63       23.22     33.77 o
   6  20   2       42.22       -6.62     36.03 o
   7  20   2      198.05      188.05     45.11 o
   8  20   2      300.65      301.13     52.71 o
  -8  21   2      158.15      100.12     43.78 o
  -7  21   2      102.68      106.81     42.09 o
  -6  21   2      438.37      476.50     54.63 o
  -5  21   2      956.74      922.62     65.98 o
  -4  21   2      104.50      111.63     33.47 o
  -3  21   2      761.97      888.11     60.64 o
  -2  21   2      922.50      967.70     48.25 o
  -1  21   2      172.69      162.49     29.48 o
   0  21   2      187.31      185.18     21.89 o
   1  21   2     2357.52     2158.33     51.34 o
   2  21   2       60.62       88.74     16.74 o
   3  21   2     1061.35     1090.57     36.53 o
   4  21   2       66.47       23.85     32.13 o
   5  21   2        3.59       13.48     34.08 o
   6  21   2      286.81      256.63     46.83 o
   7  21   2      269.98      215.09     47.90 o
  -7  22   2      136.88      135.21     43.90 o
  -6  22   2       14.98       87.53     39.63 o
  -5  22   2       83.60       35.60     35.51 o
  -4  22   2      241.01      244.66     41.44 o
  -3  22   2      262.55      326.75     42.26 o
  -2  22   2       98.72      108.28     20.91 o
  -1  22   2     2385.54     2164.08     61.19 o
   0  22   2      509.70      466.75     42.11 o
   1  22   2      241.81      292.89     26.39 o
   2  22   2       16.60       27.76     19.44 o
   3  22   2      590.89      647.51     36.59 o
   4  22   2      133.54       60.54     34.02 o
   5  22   2      249.23      277.73     46.38 o
   6  22   2       11.38       33.93     38.27 o
   7  22   2      304.47      240.73     51.79 o
  -7  23   2       39.29       16.36     41.14 o
  -6  23   2      276.34      292.81     49.72 o
  -5  23   2       13.63      -16.62     36.13 o
  -4  23   2      442.59      501.00     53.52 o
  -3  23   2       30.73      -29.58     29.58 o
  -2  23   2      875.66      876.28     39.84 o
  -1  23   2      172.15      173.11     23.42 o
   0  23   2      448.58      440.70     65.49 o
   1  23   2      185.21      156.81     32.17 o
   2  23   2       93.15      112.02     24.69 o
   3  23   2       95.33       94.50     22.74 o
   4  23   2      706.48      734.55     60.63 o
   5  23   2       12.39       41.14     37.68 o
   6  23   2      897.65      904.40     70.64 o
  -6  24   2      852.43      902.58     71.23 o
  -5  24   2      213.95      220.52     46.92 o
  -4  24   2      758.25      656.17     59.13 o
  -3  24   2      297.93      299.94     44.03 o
  -2  24   2       32.01       15.92     31.18 o
  -1  24   2      498.02      451.24     31.83 o
   0  24   2      200.00      197.41     25.22 o
   1  24   2        4.19        0.79     27.17 o
   2  24   2      998.18     1064.27     46.76 o
   3  24   2       21.70       27.74     34.29 o
   4  24   2      323.30      385.02     50.53 o
   5  24   2       52.37       45.19     39.00 o
   6  24   2       53.36      -17.26     40.11 o
  -6  25   2        6.72      -22.83     39.66 o
  -5  25   2     1346.62     1419.51     84.61 o
  -4  25   2      157.39      162.32     42.08 o
  -3  25   2      394.35      304.46     44.93 o
  -2  25   2       20.56       17.23     32.00 o
  -1  25   2      571.69      556.26     34.73 o
   0  25   2       11.57      -12.05     20.33 o
   1  25   2      598.40      641.28     73.97 o
   2  25   2        2.16       16.22     24.70 o
   3  25   2      462.37      433.34     51.14 o
   4  25   2       13.38       -3.16     36.23 o
   5  25   2       16.39       33.22     39.96 o
   6  25   2       85.61       43.26     43.07 o
  -5  26   2       16.10       14.82     41.36 o
  -4  26   2       24.75      -34.87     34.87 o
  -3  26   2      742.70      823.35     65.71 o
  -2  26   2        8.65       45.55     34.46 o
  -1  26   2      135.53      158.17     26.15 o
   0  26   2      269.38      313.15     30.16 o
   1  26   2       19.31      -16.76     29.48 o
   2  26   2     1156.46     1281.79     68.77 o
   3  26   2       15.78      -21.19     35.50 o
   4  26   2      154.45      211.87     45.48 o
   5  26   2       54.49       54.28     42.55 o
  -5  27   2       86.63       66.52     43.41 o
  -4  27   2      214.36      278.83     49.14 o
  -3  27   2        0.54       25.21     38.19 o
  -2  27   2      854.26      947.13     69.06 o
  -1  27   2       11.39       35.09     23.28 o
   0  27   2      608.81      557.73     37.05 o
   1  27   2        0.91      -17.75     24.35 o
   2  27   2        0.01       18.41     23.54 o
   3  27   2       40.14       11.70     38.07 o
   4  27   2      602.38      765.37     66.20 o
  -4  28   2      125.79      118.61     46.77 o
  -3  28   2       79.04       84.12     40.98 o
  -2  28   2       67.94      -18.64     37.41 o
  -1  28   2      426.82      446.01     35.52 o
   0  28   2       57.34       38.88     34.12 o
   1  28   2       68.25       42.87     40.60 o
   2  28   2      501.04      550.63     57.49 o
   3  28   2        2.91       29.42     40.36 o
   4  28   2       21.22       15.79     39.60 o
  -3  29   2      285.29      267.72     48.52 o
  -2  29   2      134.27      108.44     42.35 o
  -1  29   2       33.49      -18.59     35.66 o
   0  29   2       10.63       13.97     25.12 o
   1  29   2      107.59       85.70     27.95 o
   2  29   2       22.78       -2.40     38.25 o
   3  29   2      120.01      123.57     45.28 o
  -1  30   2      123.22      144.38     43.49 o
   0  30   2      361.12      364.47     35.35 o
   1  30   2        0.25       19.67     26.46 o
 -11   0   3       16.94      122.08     55.61 o
  -9   0   3       10.49      -22.48     35.19 o
  -7   0   3      495.47      460.96     46.61 o
  -5   0   3     7661.96     7441.88    285.97 o
  -3   0   3    23957.14    26451.92    511.09 o
  -1   0   3      288.15      298.29     23.81 o
   1   0   3    45450.22    44632.78    631.72 o
   3   0   3     4080.50     3889.19     70.20 o
   5   0   3     6697.34     6743.61    119.68 o
   7   0   3       82.59       71.40     20.57 o
   9   0   3      262.77      270.49     39.97 o
 -11   1   3      107.55      134.17     37.53 o
 -10   1   3      824.35      827.44     55.00 o
  -9   1   3     1238.09     1270.38    101.05 o
  -8   1   3      129.88      120.04     25.12 o
  -7   1   3      526.32      502.22     34.27 o
  -6   1   3     2328.98     2394.64     52.76 o
  -5   1   3     6797.13     7153.86    102.92 o
  -4   1   3     7840.85     7957.70    102.60 o
  -3   1   3     1574.65     1499.14     24.72 o
  -2   1   3       15.62       20.03      3.16 o
  -1   1   3     7103.32     7363.63    130.22 o
   0   1   3        6.30       18.65      4.98 o
   1   1   3     5015.81     5056.53     60.09 o
   2   1   3     4102.38     3690.56     45.86 o
   3   1   3     2701.50     2709.93     42.39 o
   4   1   3     1470.64     1421.70     21.36 o
   5   1   3       11.18       17.80      5.71 o
   6   1   3      527.80      551.60     17.41 o
   7   1   3      920.61      951.60     23.89 o
   8   1   3      191.58      196.71     26.12 o
   9   1   3       57.12       54.92     23.51 o
  10   1   3      414.99      527.61     42.23 o
 -11   2   3      213.65      136.82     47.12 o
 -10   2   3      156.86      255.32     37.70 o
  -9   2   3       57.42       55.66     27.07 o
  -8   2   3     1244.34     1339.25     55.54 o
  -7   2   3        5.06       -3.60     17.14 o
  -6   2   3      953.64      861.94     26.71 o
  -5   2   3       61.59       55.05     11.07 o
  -4   2   3       28.72       46.50      6.43 o
  -3   2   3        4.92       20.62     11.85 o
  -2   2   3     7102.60     7072.18     90.08 o
  -1   2   3      110.47      109.83      4.54 o
   0   2   3    20763.69    21683.92    248.72 o
   1   2   3    12886.72    13227.86    152.91 o
   2   2   3      336.51      355.11      8.76 o
   3   2   3      656.80      674.54     12.23 o
   4   2   3      187.70      261.96      9.29 o
   5   2   3      314.33      292.78     10.26 o
   6   2   3     1603.76     1527.88     29.28 o
   7   2   3       17.90       21.42      9.38 o
   8   2   3      915.57      877.23     36.77 o
   9   2   3       89.71      122.76     24.55 o
  10   2   3       10.94      -16.88     25.14 o
 -11   3   3      185.53      229.62     41.15 o
 -10   3   3      468.47      524.20     46.53 o
  -9   3   3     1615.83     1609.75     65.04 o
  -8   3   3       87.21      105.78     25.43 o
  -7   3   3     4478.56     4282.60    110.77 o
  -6   3   3        3.76       19.74      9.66 o
  -5   3   3       37.45       27.65      8.60 o
  -4   3   3     2591.05     2531.33     48.93 o
  -3   3   3     4783.44     4973.49     75.62 o
  -2   3   3       64.16       88.25      6.36 o
  -1   3   3    15824.92    16535.11    256.11 o
   0   3   3       24.33       28.09      3.99 o
   1   3   3    16747.29    17067.96    196.77 o
   2   3   3      950.45      958.52     16.77 o
   3   3   3       19.30       26.76      4.09 o
   4   3   3      902.25      901.85     16.66 o
   5   3   3     2971.09     2981.09     41.74 o
   6   3   3        5.22       14.41     10.51 o
   7   3   3      603.80      610.43     23.52 o
   8   3   3        4.04        0.85     19.90 o
   9   3   3      214.26      210.76     27.49 o
  10   3   3        4.53       -8.46     25.81 o
 -10   4   3      120.17      135.58     63.83 o
  -9   4   3       56.24       57.65     27.22 o
  -8   4   3       21.10       -4.94     22.04 o
  -7   4   3     1517.91     1570.59     90.46 o
  -6   4   3     2298.87     2335.44     50.49 o
  -5   4   3     1273.40     1224.65     31.23 o
  -4   4   3      106.93      103.86      9.42 o
  -3   4   3    27400.33    29637.68    379.26 o
  -2   4   3      540.93      660.35     11.28 o
  -1   4   3       41.66       55.32      3.64 o
   0   4   3       31.57       35.54      3.66 o
   1   4   3     1688.69     1916.91     23.91 o
   2   4   3     5785.33     6029.29     67.29 o
   3   4   3     6877.59     6887.86     98.90 o
   4   4   3       26.87       24.82      5.13 o
   5   4   3      163.87      142.70      8.40 o
   6   4   3     2555.84     2536.35     42.39 o
   7   4   3        2.54      -12.33     12.33 o
   8   4   3        9.61       -5.24     14.74 o
   9   4   3      223.20      252.23     28.51 o
  10   4   3        0.41      -15.50     25.64 o
 -10   5   3      867.64      795.90     54.04 o
  -9   5   3       14.80       18.38     25.90 o
  -8   5   3        1.92      -13.46     21.49 o
  -7   5   3      274.41      324.79     29.39 o
  -6   5   3     2891.31     2775.35     57.40 o
  -5   5   3      232.50      271.38     31.14 o
  -4   5   3     4461.85     4151.45     75.05 o
  -3   5   3      925.50     1050.76     21.70 o
  -2   5   3      117.44      100.01      6.83 o
  -1   5   3      290.78      326.22      9.53 o
   0   5   3     1193.64     1317.06     21.23 o
   1   5   3       12.35       20.84      4.63 o
   2   5   3    16018.27    16132.23    173.83 o
   3   5   3        2.79       -3.72      3.72 o
   4   5   3     3458.28     3343.40     48.26 o
   5   5   3      476.44      483.23     15.39 o
   6   5   3        2.13        8.22      8.69 o
   7   5   3      529.85      574.92     25.91 o
   8   5   3      494.71      483.38     30.48 o
   9   5   3       68.50       76.62     25.24 o
  10   5   3       54.46       73.29     44.60 o
 -10   6   3       13.33       29.37     53.95 o
  -9   6   3      179.52      189.83     32.43 o
  -8   6   3     2236.63     2194.85     72.73 o
  -7   6   3      562.16      587.12     26.61 o
  -6   6   3     1441.61     1351.97     36.27 o
  -5   6   3     2311.22     2349.46     49.30 o
  -4   6   3      839.57      825.94     20.44 o
  -3   6   3     3941.49     4059.35     57.64 o
  -2   6   3     1603.75     1612.18     25.91 o
  -1   6   3       34.61       29.75      4.13 o
   0   6   3     9397.79     9704.53    137.84 o
   1   6   3     4462.68     4472.49     48.05 o
   2   6   3     3097.15     3172.84     40.82 o
   3   6   3      729.06      645.90     11.75 o
   4   6   3      150.42      146.78      8.27 o
   5   6   3     1602.01     1556.21     31.94 o
   6   6   3     2673.06     2541.78     43.21 o
   7   6   3       72.31       71.64     15.51 o
   8   6   3        5.08        9.78     22.58 o
   9   6   3      199.41      200.93     32.94 o
  10   6   3      289.80      294.56     38.49 o
 -10   7   3        8.36       38.48     43.08 o
  -9   7   3      630.70      665.43    110.87 o
  -8   7   3        1.80       15.12     23.45 o
  -7   7   3      574.08      632.53     28.02 o
  -6   7   3       32.85        5.24     12.82 o
  -5   7   3      433.89      518.18     21.58 o
  -4   7   3      103.99       95.27      9.74 o
  -3   7   3     6890.21     6977.86     94.90 o
  -2   7   3     1643.44     1910.22     29.87 o
  -1   7   3    13564.59    14496.26    184.11 o
   0   7   3        6.47        3.50      4.35 o
   1   7   3      265.03      192.48      6.00 o
   2   7   3        4.67       13.61      4.29 o
   3   7   3       35.42       61.28      4.95 o
   4   7   3      255.04      283.30     16.57 o
   5   7   3     2582.02     2496.83     44.92 o
   6   7   3      388.84      387.46     18.40 o
   7   7   3      291.03      260.79     32.43 o
   8   7   3      220.76      207.78     35.91 o
   9   7   3      387.87      405.59     47.55 o
  10   7   3       94.85       59.39     34.24 o
 -10   8   3      347.98      390.16     43.58 o
  -9   8   3     1238.67     1222.59     73.97 o
  -8   8   3     1242.35     1249.40     54.12 o
  -7   8   3      812.07      843.44     37.60 o
  -6   8   3      781.38      772.61     28.52 o
  -5   8   3        7.35        8.21      8.58 o
  -4   8   3       19.99       10.60      7.04 o
  -3   8   3       83.36       78.61      5.34 o
  -2   8   3     5596.64     5700.14     78.22 o
  -1   8   3     1075.17     1066.55     48.50 o
   0   8   3     4084.33     4027.81     78.48 o
   1   8   3      159.08      142.67      6.87 o
   2   8   3     1899.76     2065.46     29.24 o
   3   8   3       84.90       75.94      5.56 o
   4   8   3      572.46      547.67     12.33 o
   5   8   3       14.70        5.83      8.48 o
   6   8   3     5689.76     5617.98    106.87 o
   7   8   3        8.70       18.61     24.83 o
   8   8   3      173.25      215.19     43.15 o
   9   8   3       95.37      103.20     31.46 o
  10   8   3       15.27       42.72     35.80 o
 -10   9   3      404.88      423.66     36.85 o
  -9   9   3      473.35      422.64     39.67 o
  -8   9   3      678.59      660.33     42.86 o
  -7   9   3      162.06      169.51     18.18 o
  -6   9   3      896.65      889.41     38.84 o
  -5   9   3        3.33        2.11      8.68 o
  -4   9   3     6530.17     6434.45    147.07 o
  -3   9   3     2047.83     2041.70     31.11 o
  -2   9   3      236.97      268.13      9.61 o
  -1   9   3       33.45       36.74      7.02 o
   0   9   3       51.25      111.22     13.97 o
   1   9   3     1064.41     1170.30     16.43 o
   2   9   3     3541.16     3288.82     43.28 o
   3   9   3      109.66      123.92      6.63 o
   4   9   3     4558.07     4443.04     53.68 o
   5   9   3     1703.20     1615.27     30.50 o
   6   9   3     1515.39     1483.62     56.54 o
   7   9   3       61.17       71.86     27.10 o
   8   9   3      374.85      358.59     40.45 o
   9   9   3       13.89        6.85     28.32 o
  10   9   3      190.62      211.16     50.90 o
 -10  10   3       27.21       33.56     26.57 o
  -9  10   3      369.92      313.93     31.01 o
  -8  10   3      103.59      151.20     28.21 o
  -7  10   3      483.89      492.59     25.99 o
  -6  10   3        5.54       -6.96     12.69 o
  -5  10   3     2735.28     2645.20     48.94 o
  -4  10   3       45.61       47.88      9.02 o
  -3  10   3     1415.00     1393.33     23.81 o
  -2  10   3      357.56      371.92      9.62 o
  -1  10   3       68.65       71.62      8.16 o
   0  10   3      947.29     1059.77     29.59 o
   1  10   3     1632.82     1412.90     22.75 o
   2  10   3      312.44      403.23     11.52 o
   3  10   3     5425.88     5287.66     62.22 o
   4  10   3        9.21       15.79      5.84 o
   5  10   3     2238.94     2181.90     42.78 o
   6  10   3      501.86      483.43     27.23 o
   7  10   3        3.65      -24.51     24.51 o
   8  10   3       57.06        8.17     45.63 o
   9  10   3      374.01      416.16     39.00 o
 -10  11   3      399.16      491.71     38.62 o
  -9  11   3      186.61      230.85     28.71 o
  -8  11   3       69.83       66.54     16.89 o
  -7  11   3      456.18      467.11     30.28 o
  -6  11   3     2290.18     2227.81     58.47 o
  -5  11   3      339.58      324.74     16.38 o
  -4  11   3     1571.44     1461.02     28.00 o
  -3  11   3      836.95      821.57     16.08 o
  -2  11   3     3152.17     3251.74     46.23 o
  -1  11   3     2053.38     2018.45     50.81 o
   0  11   3     2561.69     2799.71     59.46 o
   1  11   3       20.23        5.98      5.31 o
   2  11   3     1338.94     1246.83     23.96 o
   3  11   3      832.24      823.31     17.56 o
   4  11   3      433.61      444.95     13.76 o
   5  11   3      222.16      245.71     15.37 o
   6  11   3      769.78      727.83     32.37 o
   7  11   3      702.47      723.13     58.43 o
   8  11   3       32.12       38.71     30.35 o
   9  11   3       15.64       48.41     28.96 o
 -10  12   3       10.17       24.32     45.61 o
  -9  12   3        2.08       -7.15     23.49 o
  -8  12   3     2889.36     2884.29     59.36 o
  -7  12   3       78.04       88.81     15.90 o
  -6  12   3      210.53      228.55     14.72 o
  -5  12   3      983.79      902.91     25.20 o
  -4  12   3     1082.64     1087.47     23.77 o
  -3  12   3       96.77       91.31      8.04 o
  -2  12   3     2810.78     2638.34     39.70 o
  -1  12   3     2973.35     3130.53     61.47 o
   0  12   3     8422.21     8335.01    126.69 o
   1  12   3       10.50       16.83      5.39 o
   2  12   3     2047.04     2096.34     34.92 o
   3  12   3       14.71       16.12      6.67 o
   4  12   3      468.73      481.52     18.66 o
   5  12   3      669.08      642.83     22.87 o
   6  12   3      780.09      759.42     33.29 o
   7  12   3      464.64      489.28     63.02 o
   8  12   3      782.36      694.95     95.56 o
   9  12   3      124.21      113.02     38.49 o
  -9  13   3      736.73      774.07     72.32 o
  -8  13   3       30.79       16.74     22.86 o
  -7  13   3     1139.41     1096.52     39.85 o
  -6  13   3      655.77      594.66     21.25 o
  -5  13   3       70.98       58.91     10.88 o
  -4  13   3      349.45      348.01     14.37 o
  -3  13   3      137.86      134.09     13.63 o
  -2  13   3      431.03      466.85     16.92 o
  -1  13   3     3729.10     3676.08     62.06 o
   0  13   3      123.57      125.81     11.11 o
   1  13   3     2654.71     2700.67     42.09 o
   2  13   3        5.77        4.27      8.77 o
   3  13   3      360.46      353.74     15.07 o
   4  13   3       86.89      104.59     10.37 o
   5  13   3     3434.07     3357.10     60.15 o
   6  13   3      405.43      392.91     27.25 o
   7  13   3       21.40       86.25     29.67 o
   8  13   3      193.26      149.49     37.01 o
   9  13   3      161.69       97.98     58.16 o
  -9  14   3      315.63      390.39     58.81 o
  -8  14   3      556.67      578.61     38.62 o
  -7  14   3       35.11       20.18     32.22 o
  -6  14   3      119.95      114.54     17.07 o
  -5  14   3      606.39      668.36     27.82 o
  -4  14   3       50.03       29.12     13.01 o
  -3  14   3      665.89      618.99     20.19 o
  -2  14   3     1451.31     1345.67     29.11 o
  -1  14   3      126.06      151.27     10.28 o
   0  14   3     2820.34     2614.11     64.13 o
   1  14   3     2824.90     2879.69     65.10 o
   2  14   3      372.04      380.61     15.28 o
   3  14   3     3533.94     3429.15     81.83 o
   4  14   3        8.01       24.44      9.18 o
   5  14   3      858.77      882.56     33.73 o
   6  14   3      348.69      398.12     27.72 o
   7  14   3      344.77      304.70     37.66 o
   8  14   3      107.39      124.02     36.43 o
   9  14   3       53.76       71.07     38.71 o
  -9  15   3       73.70       42.69     45.54 o
  -8  15   3       23.64        6.11     24.10 o
  -7  15   3       86.65       82.62     33.35 o
  -6  15   3     1547.99     1618.63     55.75 o
  -5  15   3      403.63      387.15     23.48 o
  -4  15   3     5014.16     5017.93     96.81 o
  -3  15   3        7.95        4.38      8.91 o
  -2  15   3     1563.30     1493.67     31.75 o
  -1  15   3       15.91       24.22      8.36 o
   0  15   3     1666.43     1549.22     36.43 o
   1  15   3       59.10       44.04     10.89 o
   2  15   3     3327.02     3363.03     60.00 o
   3  15   3       67.26       67.64      9.91 o
   4  15   3     2588.49     2513.37     48.75 o
   5  15   3      146.36      140.53     18.77 o
   6  15   3      437.20      422.25     49.31 o
   7  15   3       17.47       26.16     27.29 o
   8  15   3       94.80      108.26     39.36 o
   9  15   3        0.94      -35.35     35.35 o
  -9  16   3      411.09      410.17     59.92 o
  -8  16   3      337.09      349.63     67.98 o
  -7  16   3        6.54       -1.50     22.24 o
  -6  16   3      377.49      384.47     31.18 o
  -5  16   3      978.60      987.21     38.63 o
  -4  16   3       12.55       34.70     14.11 o
  -3  16   3     1054.01     1014.74     26.65 o
  -2  16   3      128.69      170.17     11.65 o
  -1  16   3      379.88      360.28     15.08 o
   0  16   3     2520.04     2458.31     47.11 o
   1  16   3      887.71      912.70     26.50 o
   2  16   3      182.87      146.05     17.14 o
   3  16   3      370.94      427.22     19.89 o
   4  16   3      101.60       88.96     23.19 o
   5  16   3      331.70      331.54     30.18 o
   6  16   3      600.96      566.78     43.85 o
   7  16   3      102.71       96.53     30.89 o
   8  16   3      159.42       86.75     34.44 o
  -9  17   3      235.32      275.90     54.03 o
  -8  17   3       34.33       16.96     41.97 o
  -7  17   3     1236.47     1247.09     54.21 o
  -6  17   3      129.29      121.06     25.13 o
  -5  17   3     1003.66     1001.12     43.98 o
  -4  17   3       90.36      107.42     17.32 o
  -3  17   3      914.42      942.61     26.19 o
  -2  17   3      662.25      694.86     24.87 o
  -1  17   3    10371.39    10028.14    134.37 o
   0  17   3      166.20      186.66     12.62 o
   1  17   3      242.62      269.31     19.45 o
   2  17   3      762.50      697.40     24.08 o
   3  17   3      195.96      227.07     16.42 o
   4  17   3        5.06        5.32     17.55 o
   5  17   3      688.84      716.00     64.33 o
   6  17   3       16.47       10.04     47.26 o
   7  17   3      281.28      157.28     57.78 o
   8  17   3        1.78       42.32     58.98 o
  -8  18   3      190.49      262.59     39.82 o
  -7  18   3       72.48       69.28     25.94 o
  -6  18   3      999.60      990.30     47.54 o
  -5  18   3      647.90      697.39     39.21 o
  -4  18   3        6.89       17.37     18.06 o
  -3  18   3     2008.82     2069.65     45.93 o
  -2  18   3     1088.85     1106.66     32.25 o
  -1  18   3      291.78      338.12     35.21 o
   0  18   3     1775.37     1742.05     33.48 o
   1  18   3      336.64      307.14     15.56 o
   2  18   3      298.11      313.72     18.19 o
   3  18   3       11.99       15.13     12.09 o
   4  18   3       45.71       40.48     25.24 o
   5  18   3       32.10       14.58     42.39 o
   6  18   3      565.16      635.44     68.84 o
   7  18   3       26.82       14.68     53.89 o
  -8  19   3        0.78        1.59     26.73 o
  -7  19   3       89.21      108.44     27.76 o
  -6  19   3      126.24      138.94     26.88 o
  -5  19   3      505.66      476.40     34.09 o
  -4  19   3     1645.97     1680.88     56.46 o
  -3  19   3     1281.11     1296.13     91.48 o
  -2  19   3      456.25      488.69     18.57 o
  -1  19   3       10.86        3.09     12.99 o
   0  19   3     1447.55     1380.73     63.36 o
   1  19   3      519.09      421.08     18.12 o
   2  19   3      988.48     1048.54     34.50 o
   3  19   3      157.25      195.36     25.98 o
   4  19   3     2026.82     2072.17    101.42 o
   8  19   3        3.58       -4.65     40.50 o
  -8  20   3        2.27        4.39     27.46 o
  -7  20   3      133.55      128.20     29.01 o
  -6  20   3       91.14      110.66     26.68 o
  -5  20   3     1806.84     1810.03     62.35 o
  -4  20   3       56.86       35.31     21.32 o
  -3  20   3      820.34      822.95     40.50 o
  -2  20   3      191.24      237.25     19.53 o
  -1  20   3      833.37      826.23     30.95 o
   0  20   3       75.35       52.30     14.49 o
   1  20   3     1355.22     1302.97     38.30 o
   2  20   3      105.82      160.87     23.44 o
   3  20   3      670.87      711.96     36.31 o
   7  20   3       95.61      155.39     43.81 o
  -8  21   3       87.51       74.83     43.85 o
  -7  21   3      239.10      302.77     35.13 o
  -6  21   3       29.75       21.54     25.38 o
  -5  21   3       24.02       24.46     22.86 o
  -4  21   3     1624.66     1596.74     56.34 o
  -3  21   3      602.62      594.55     50.06 o
  -2  21   3       18.07       25.37     17.53 o
  -1  21   3      183.67      183.62     21.96 o
   0  21   3      402.59      426.92     28.51 o
   1  21   3      523.26      591.53     59.43 o
   2  21   3      603.99      567.88     27.59 o
   3  21   3       40.32       51.96     20.47 o
   4  21   3      382.19      447.07     48.05 o
   5  21   3      283.71      235.71     42.58 o
   6  21   3        6.63       17.88     37.52 o
   7  21   3      157.68      122.05     45.91 o
  -7  22   3      136.44      174.24     46.35 o
  -6  22   3      209.23      230.62     46.26 o
  -5  22   3      149.15      142.37     40.69 o
  -4  22   3        4.43       30.75     32.02 o
  -3  22   3      140.87      156.91     35.24 o
  -2  22   3     1847.49     1684.75     58.72 o
  -1  22   3       84.42       74.98     19.75 o
   0  22   3     2843.91     2755.33     72.11 o
   1  22   3       73.32       85.71     32.95 o
   2  22   3      404.15      400.54     34.00 o
   3  22   3       21.03       14.55     34.54 o
   4  22   3      182.41      187.89     40.41 o
   5  22   3      106.54      149.79     41.49 o
   6  22   3      231.53      285.54     49.69 o
   7  22   3      290.06      242.67     50.91 o
  -7  23   3      324.16      303.35     52.17 o
  -6  23   3      151.11      103.92     42.69 o
  -5  23   3       15.24       12.64     35.72 o
  -4  23   3       37.74       38.22     33.55 o
  -3  23   3      622.39      557.86     51.19 o
  -2  23   3      337.81      286.38     39.73 o
  -1  23   3      558.41      550.27     32.68 o
   0  23   3       14.70       18.23     19.68 o
   1  23   3       45.26       96.05     40.89 o
   2  23   3       92.17      117.67     23.14 o
   3  23   3       48.23       86.97     23.26 o
   4  23   3      120.61      163.53     40.26 o
   5  23   3      190.20      175.77     43.94 o
   6  23   3      394.42      497.50     58.41 o
  -6  24   3       55.24       41.05     41.23 o
  -5  24   3      756.71      807.45     65.18 o
  -4  24   3        0.41      -28.12     33.62 o
  -3  24   3       99.57       59.77     34.11 o
  -2  24   3       82.83       62.67     33.05 o
  -1  24   3      114.58      101.94     29.64 o
   0  24   3      306.93      297.05     28.57 o
   1  24   3      475.20      511.92     33.82 o
   2  24   3        0.16      -20.38     20.38 o
   3  24   3      788.12      858.92     42.97 o
   4  24   3       30.58        1.56     35.24 o
   5  24   3      629.73      714.62     63.14 o
   6  24   3       52.25       62.40     41.99 o
  -6  25   3      595.12      835.53     70.82 o
  -5  25   3       96.21       41.25     41.15 o
  -4  25   3      672.11      585.77     57.92 o
  -3  25   3      149.37      112.31     38.97 o
  -2  25   3      242.08      195.21     40.35 o
  -1  25   3       36.93       80.51     23.14 o
   0  25   3       97.33       74.75     23.48 o
   1  25   3       12.43       23.27     21.91 o
   2  25   3      221.98      219.76     40.89 o
   3  25   3       76.58       62.53     38.22 o
   4  25   3       74.70       77.69     39.55 o
   5  25   3        4.57       24.23     40.51 o
  -5  26   3       58.52      -38.63     38.63 o
  -4  26   3       11.73      -35.02     35.02 o
  -3  26   3      155.61      147.38     40.63 o
  -2  26   3      148.37      111.37     37.41 o
  -1  26   3       23.78       30.19     23.63 o
   0  26   3      362.94      383.64     32.59 o
   1  26   3      202.15      160.43     39.19 o
   2  26   3       22.03       41.78     24.02 o
   3  26   3      340.48      278.99     48.67 o
   4  26   3      123.00       96.11     42.45 o
   5  26   3      132.55       93.83     44.47 o
  -5  27   3       35.29       28.56     41.26 o
  -4  27   3      273.81      230.96     46.67 o
  -3  27   3      602.19      642.03     60.28 o
  -2  27   3       49.87       60.27     37.82 o
  -1  27   3      444.75      487.70     35.86 o
   0  27   3        0.40       -5.11     22.93 o
   1  27   3      404.94      357.14     32.89 o
   2  27   3      142.63      211.89     29.21 o
   3  27   3      143.86      197.74     46.72 o
   4  27   3      181.37      262.37     50.35 o
  -4  28   3        0.50       30.14     40.82 o
  -3  28   3      129.94      127.40     42.90 o
  -2  28   3       74.75       99.70     41.00 o
  -1  28   3      109.83      125.87     40.78 o
   0  28   3      789.03      749.01     43.03 o
   1  28   3        1.56        7.44     24.97 o
   2  28   3       14.00       -0.45     24.82 o
   3  28   3       44.77       26.85     39.71 o
  -3  29   3       73.74       51.32     40.34 o
  -2  29   3       34.65       13.05     38.82 o
  -1  29   3        4.85        7.64     38.11 o
   0  29   3       77.55       79.64     31.38 o
   1  29   3       96.22      205.16     50.20 o
   2  29   3      391.21      410.81     56.04 o
  -1  30   3      135.77      166.46     44.83 o
   0  30   3      156.62      183.74     31.31 o
 -10   0   4      962.25      945.72     79.16 o
  -8   0   4      619.60      604.57     56.66 o
  -6   0   4     5799.97     5535.21    186.82 o
  -4   0   4     1127.88     1099.67     29.74 o
  -2   0   4    18619.77    19555.75    318.54 o
   0   0   4       78.99      112.27     15.38 o
   2   0   4    12521.53    12790.96    210.17 o
   4   0   4     7651.09     7659.05    132.94 o
   6   0   4     3171.16     3045.33     65.22 o
   8   0   4      231.85      228.43     36.45 o
  10   0   4      402.57      480.02     53.24 o
 -11   1   4      554.66      614.98     52.43 o
 -10   1   4       66.90       60.07     31.34 o
  -9   1   4      476.33      412.61     39.27 o
  -8   1   4     1254.81     1182.16    111.39 o
  -7   1   4        2.37       17.96     18.79 o
  -6   1   4     1399.63     1453.20     50.54 o
  -5   1   4     7377.34     7336.57    105.59 o
  -4   1   4       79.22      107.46      6.26 o
  -3   1   4     4472.80     4221.51     56.34 o
  -2   1   4     1654.75     1571.77     23.59 o
  -1   1   4     2969.42     3011.39     53.83 o
   0   1   4      819.79      822.46     15.69 o
   1   1   4       23.19       19.20      5.52 o
   2   1   4    11260.10    11971.76    168.08 o
   3   1   4     1443.79     1283.04     22.70 o
   4   1   4      280.86      314.06      9.36 o
   5   1   4     1750.43     1746.72     29.95 o
   6   1   4      364.96      401.56     15.90 o
   7   1   4      405.74      392.73     19.70 o
   8   1   4      401.26      417.05     29.75 o
   9   1   4       23.14       43.74     22.89 o
  10   1   4        5.99      -16.80     25.80 o
 -11   2   4      275.26      221.04     40.71 o
 -10   2   4      101.52      121.54     33.30 o
  -9   2   4      121.64      167.32     31.59 o
  -8   2   4      498.61      475.01     57.56 o
  -7   2   4     5160.02     4983.86    130.20 o
  -6   2   4      321.96      357.19     17.25 o
  -5   2   4     1744.90     1729.16     38.06 o
  -4   2   4    10434.21    11038.29    183.97 o
  -3   2   4     7000.30     7482.20     96.38 o
  -2   2   4      414.62      376.69     10.26 o
  -1   2   4    12033.54    11919.88    138.50 o
   0   2   4     1405.28     1417.83     20.57 o
   1   2   4     3659.97     3504.15     40.71 o
   2   2   4       39.16       40.80      4.97 o
   3   2   4      742.93      846.12     18.90 o
   4   2   4      210.65      185.27      9.03 o
   5   2   4     1250.39     1268.30     24.72 o
   6   2   4      456.52      431.67     18.41 o
   7   2   4     4253.67     4328.93     62.30 o
   8   2   4        0.12       -0.61     20.20 o
   9   2   4      190.94      186.24     27.34 o
  10   2   4       15.96        0.34     31.97 o
 -10   3   4      366.07      383.70     41.86 o
  -9   3   4        4.02       18.27     26.80 o
  -8   3   4      748.41      725.07     42.13 o
  -7   3   4       13.97       23.61     25.91 o
  -6   3   4     1606.16     1650.85     39.17 o
  -5   3   4     3387.25     3666.71     69.19 o
  -4   3   4     2582.87     2658.45     57.53 o
  -3   3   4     1057.76     1064.84     17.97 o
  -2   3   4     6660.93     6556.67     84.55 o
  -1   3   4       34.28       33.50      3.71 o
   0   3   4     4863.97     4509.41     61.80 o
   1   3   4       56.54       45.06      4.40 o
   2   3   4     6580.93     6470.02     84.89 o
   3   3   4      744.36      614.42     13.59 o
   4   3   4      125.51      120.71      8.37 o
   5   3   4      981.01     1072.91     22.71 o
   6   3   4      326.78      355.90     15.01 o
   7   3   4      227.47      206.56     14.16 o
   8   3   4      764.82      802.09     29.67 o
   9   3   4        2.26      -15.00     23.18 o
  10   3   4       47.27       56.77     33.42 o
 -10   4   4      436.13      519.25     45.98 o
  -9   4   4      717.81      669.56     45.94 o
  -8   4   4      476.76      481.96     36.46 o
  -7   4   4      979.46     1035.32     46.02 o
  -6   4   4      118.39      148.74     13.89 o
  -5   4   4      225.71      201.79     13.69 o
  -4   4   4     6336.81     6403.38    110.90 o
  -3   4   4      400.92      386.09     14.18 o
  -2   4   4     7309.85     7740.95     91.90 o
  -1   4   4     1012.40      899.97     20.33 o
   0   4   4      117.49       81.87      5.12 o
   1   4   4     4267.68     4186.67     52.28 o
   2   4   4     7379.96     7378.86     88.70 o
   3   4   4     1155.94     1266.99     21.11 o
   4   4   4     2319.23     2161.32     32.22 o
   5   4   4      296.19      291.81     13.87 o
   6   4   4      308.96      324.38     14.63 o
   7   4   4     1291.57     1274.08     40.69 o
   8   4   4       46.29       35.20     15.53 o
   9   4   4       35.30       21.06     29.38 o
  10   4   4      514.66      471.13     44.15 o
 -10   5   4       55.64       72.24     31.95 o
  -9   5   4      289.47      289.44     35.18 o
  -8   5   4       80.22       73.18     24.53 o
  -7   5   4       34.51        0.62     19.51 o
  -6   5   4        8.28        5.11     17.45 o
  -5   5   4     1528.56     1503.18     54.63 o
  -4   5   4      717.88      886.14     24.83 o
  -3   5   4     2525.84     2393.32     36.96 o
  -2   5   4     1984.75     2181.39     29.35 o
  -1   5   4      285.66      344.76     10.79 o
   0   5   4     1241.80     1333.13     22.77 o
   1   5   4      130.14      213.42      7.64 o
   2   5   4     3772.59     4083.66     52.41 o
   3   5   4    12171.83    11691.58    138.00 o
   4   5   4      152.93      185.73      7.95 o
   5   5   4      755.26      775.51     26.14 o
   6   5   4       11.69       14.10      9.77 o
   7   5   4      178.03      208.20     33.53 o
   8   5   4      425.23      399.68     25.45 o
   9   5   4      579.58      630.41     43.07 o
  10   5   4       10.19      -31.41     31.41 o
 -10   6   4      276.37      278.33     38.56 o
  -9   6   4      426.45      389.26     37.95 o
  -8   6   4      653.92      634.72     41.53 o
  -7   6   4     1033.22     1059.57     46.26 o
  -6   6   4      935.09      981.06     30.77 o
  -5   6   4      151.90      139.43     12.89 o
  -4   6   4     6274.29     6389.21     97.99 o
  -3   6   4      291.53      301.68     10.78 o
  -2   6   4     6128.65     6303.58     75.93 o
  -1   6   4     6476.02     6610.59     83.93 o
   0   6   4     1230.34     1256.40     20.96 o
   1   6   4     7889.85     8251.92     91.97 o
   2   6   4     1804.89     1690.42     23.08 o
   3   6   4     4463.35     4505.69     53.13 o
   4   6   4      260.72      236.78     10.41 o
   5   6   4       65.09       73.08      8.78 o
   6   6   4     1906.16     1914.30     36.65 o
   7   6   4       62.97       58.45     16.59 o
   8   6   4      309.92      363.57     25.29 o
   9   6   4      121.39       91.45     37.64 o
  10   6   4        3.67       53.43     33.41 o
 -10   7   4      172.08      197.10     75.61 o
  -9   7   4       12.60       29.17     32.48 o
  -8   7   4     1001.29      993.40     51.75 o
  -7   7   4        2.96       -8.87     12.68 o
  -6   7   4     2561.39     2457.78     74.24 o
  -5   7   4       58.19       59.18     14.55 o
  -4   7   4      652.46      655.79     19.27 o
  -3   7   4      987.53      943.18     21.46 o
  -2   7   4     6028.17     6428.83     77.94 o
  -1   7   4        5.97        0.73      4.36 o
   0   7   4     1247.43     1012.69     17.08 o
   1   7   4      752.01      851.06     14.59 o
   2   7   4     2298.16     2053.41     27.18 o
   3   7   4     1805.93     1782.80     25.01 o
   4   7   4     2208.49     2270.50     33.00 o
   5   7   4      657.31      611.06     17.31 o
   6   7   4       20.09       16.52     10.17 o
   7   7   4       76.05       87.47     17.19 o
   8   7   4     1025.13     1064.68     47.64 o
   9   7   4       20.12       39.25     32.26 o
  10   7   4       89.46       84.39     34.76 o
 -10   8   4       12.09        5.06     30.39 o
  -9   8   4      264.48      288.60     49.95 o
  -8   8   4       11.75       -6.10     21.77 o
  -7   8   4     1992.93     2005.83     88.56 o
  -6   8   4       37.15       53.68     21.60 o
  -5   8   4     2081.81     2078.00     40.57 o
  -4   8   4     1520.90     1631.06     32.73 o
  -3   8   4     1389.87     1530.70     29.95 o
  -2   8   4     2706.58     2682.19     47.31 o
  -1   8   4     2172.30     2043.66     31.93 o
   0   8   4      168.43      154.93      8.20 o
   1   8   4    13384.80    13851.28    151.61 o
   2   8   4       57.81       54.72      5.45 o
   3   8   4      188.37      177.85      8.88 o
   4   8   4       39.72       43.76      7.37 o
   5   8   4      699.93      656.37     19.65 o
   6   8   4       61.18       74.92     11.57 o
   7   8   4       59.12       68.38     17.17 o
   8   8   4       31.25       10.06     25.67 o
   9   8   4      174.78      149.83     32.44 o
 -10   9   4       75.48       82.89     33.20 o
  -9   9   4      239.25      259.59     35.12 o
  -8   9   4      874.92      767.47     45.74 o
  -7   9   4        1.16        4.85     16.73 o
  -6   9   4      742.32      682.77     28.41 o
  -5   9   4      109.27      124.85     11.74 o
  -4   9   4        7.72       -2.40      7.51 o
  -3   9   4     3445.42     3209.84     45.73 o
  -2   9   4     1425.81     1393.20     30.21 o
  -1   9   4     1434.77     1534.67     26.10 o
   0   9   4     2183.59     2295.48     36.43 o
   1   9   4      666.60      659.98     13.41 o
   2   9   4     1079.57      983.37     16.81 o
   3   9   4     2174.20     2018.22     34.71 o
   4   9   4        9.69        8.53      6.01 o
   5   9   4      880.87      882.23     22.45 o
   6   9   4      240.57      277.82     16.92 o
   7   9   4      165.20      157.26     33.91 o
   8   9   4        4.28       37.52     26.24 o
   9   9   4        9.65        3.51     29.51 o
 -10  10   4      924.91     1025.84     80.34 o
  -9  10   4       59.95       54.93     36.59 o
  -8  10   4      558.80      542.67     39.78 o
  -7  10   4      152.49      131.27     22.19 o
  -6  10   4       86.24      137.17     16.13 o
  -5  10   4       26.47       42.55     10.06 o
  -4  10   4     1978.34     1991.69     38.65 o
  -3  10   4      694.61      670.49     23.50 o
  -2  10   4     6345.57     6264.87     95.21 o
  -1  10   4      195.01      289.49     15.51 o
   0  10   4       53.96       62.16      8.80 o
   1  10   4      659.44      748.71     14.68 o
   2  10   4     3217.56     3084.52     40.58 o
   3  10   4       14.53        9.73      5.96 o
   4  10   4     3114.08     3026.72     42.92 o
   5  10   4      907.06      879.93     24.28 o
   6  10   4        8.40       -7.66     15.50 o
   7  10   4      169.56      233.35     28.11 o
   8  10   4        2.35       35.89     26.72 o
   9  10   4        0.96      -18.00     28.69 o
 -10  11   4       68.45      100.05     35.78 o
  -9  11   4      140.05      141.39     26.45 o
  -8  11   4      279.22      348.75     34.21 o
  -7  11   4       49.91       58.94     16.65 o
  -6  11   4       39.96       49.12     14.38 o
  -5  11   4     1285.39     1201.70     29.91 o
  -4  11   4      576.90      600.57     19.51 o
  -3  11   4     3128.46     3017.27     44.27 o
  -2  11   4     1358.73     1273.21     32.55 o
  -1  11   4       92.88       72.58     10.74 o
   0  11   4     1948.33     2069.89     39.26 o
   1  11   4      293.69      291.70     11.60 o
   2  11   4     1094.25     1060.43     18.28 o
   3  11   4     1078.90     1016.25     26.30 o
   4  11   4      136.82      162.07     11.65 o
   5  11   4      975.77     1006.25     24.96 o
   6  11   4       27.58       31.60     28.67 o
   7  11   4      338.12      388.29     32.44 o
   8  11   4       12.51        6.31     35.21 o
   9  11   4      155.49      178.19     38.47 o
 -10  12   4      418.78      509.57     66.93 o
  -9  12   4      669.71      700.85     70.36 o
  -8  12   4        1.24       44.41     26.58 o
  -7  12   4     2264.43     2144.35     58.20 o
  -6  12   4        2.65       21.46     12.08 o
  -5  12   4     2435.76     2330.35     53.17 o
  -4  12   4      314.40      328.09     15.87 o
  -3  12   4      152.16      165.24     10.66 o
  -2  12   4      700.91      635.92     23.39 o
  -1  12   4     3515.36     3311.84     83.81 o
   0  12   4       32.73       11.68      8.35 o
   1  12   4     2175.28     2109.53     35.03 o
   2  12   4     1623.83     1554.06     26.01 o
   3  12   4       50.61       37.26      9.97 o
   4  12   4       29.92       37.02     10.75 o
   5  12   4      273.24      268.72     18.00 o
   6  12   4       64.08       53.50     18.36 o
   7  12   4     3484.80     3462.42     82.92 o
   8  12   4       19.37       -0.52     26.66 o
   9  12   4       15.72       32.46     30.46 o
  -9  13   4      116.84      128.66     46.59 o
  -8  13   4      666.49      639.58     39.37 o
  -7  13   4        1.84        3.62     20.38 o
  -6  13   4      481.61      518.68     26.43 o
  -5  13   4     1287.14     1366.54     39.75 o
  -4  13   4      955.16      894.22     30.91 o
  -3  13   4      375.15      400.09     16.44 o
  -2  13   4     6096.88     5694.43    132.76 o
  -1  13   4     3018.44     2893.60     59.48 o
   0  13   4     1986.55     1871.07     37.83 o
   1  13   4      214.08      227.86     14.15 o
   2  13   4     1622.33     1585.88     43.78 o
   3  13   4       10.36       19.79     10.95 o
   4  13   4      182.14      207.93     14.74 o
   5  13   4      129.93      140.74     20.72 o
   6  13   4       34.97       46.21     18.27 o
   7  13   4       32.09       68.38     24.51 o
   8  13   4      939.53      975.81     49.24 o
   9  13   4       14.30       -8.86     30.20 o
  -9  14   4      121.92      147.02     47.83 o
  -8  14   4       48.19       26.57     36.81 o
  -7  14   4      574.42      566.24     36.62 o
  -6  14   4       83.52       70.08     20.90 o
  -5  14   4      439.02      407.14     23.84 o
  -4  14   4     1062.16     1025.60     33.91 o
  -3  14   4       29.16       38.98      9.53 o
  -2  14   4     2792.42     2684.61     52.96 o
  -1  14   4     4302.35     4200.22     80.75 o
   0  14   4      195.06      200.79     14.47 o
   1  14   4     1616.21     1547.11     34.04 o
   2  14   4     2922.37     2740.27     51.43 o
   3  14   4      346.58      371.46     18.38 o
   4  14   4     1043.89     1059.46     30.14 o
   5  14   4       81.00       84.05     13.52 o
   6  14   4      419.43      419.48     31.04 o
   7  14   4       76.02       67.89     24.44 o
   8  14   4      273.87      306.91     37.82 o
   9  14   4      157.46      205.19     35.73 o
  -9  15   4      741.20      697.52     71.30 o
  -8  15   4       53.99       28.61     24.93 o
  -7  15   4      364.37      322.69     42.57 o
  -6  15   4        0.33      -23.85     23.85 o
  -5  15   4     1102.47     1091.17     37.98 o
  -4  15   4      713.77      741.14     30.33 o
  -3  15   4     9850.96     9707.79    143.11 o
  -2  15   4       43.32       42.00     10.23 o
  -1  15   4      253.46      244.85     18.90 o
   0  15   4      100.71       94.48     12.10 o
   1  15   4       50.23       60.58     11.55 o
   2  15   4      309.09      300.31     17.11 o
   3  15   4     2873.54     2762.75     52.50 o
   4  15   4       61.78       58.47     14.78 o
   5  15   4      121.79      135.97     20.71 o
   6  15   4      311.98      340.33     35.06 o
   7  15   4      880.28      872.65     45.76 o
   8  15   4       55.29       57.20     28.64 o
  -9  16   4       31.75      108.82     46.12 o
  -8  16   4       35.31       12.19     24.65 o
  -7  16   4      705.85      694.67     55.25 o
  -6  16   4      725.11      722.48     42.41 o
  -5  16   4     1325.41     1256.70     53.81 o
  -4  16   4     2133.08     2019.02     68.72 o
  -3  16   4     4086.00     3885.28     64.77 o
  -2  16   4      615.87      589.29     21.20 o
  -1  16   4      387.68      380.98     18.36 o
   0  16   4      251.83      223.82     15.25 o
   1  16   4     1991.96     1969.44     84.79 o
   2  16   4      997.75      917.92     27.48 o
   3  16   4      496.95      484.88     36.02 o
   4  16   4     2012.23     1902.12     48.90 o
   5  16   4       93.72       93.65     47.09 o
   6  16   4      360.41      265.95     58.56 o
   7  16   4      402.15      270.27     61.59 o
   8  16   4      627.40      705.65     84.02 o
  -9  17   4       12.45       42.40     43.96 o
  -8  17   4      959.11      938.61     90.08 o
  -7  17   4       50.36       59.85     25.36 o
  -6  17   4     1576.56     1624.13     83.89 o
  -5  17   4       35.65       30.46     20.02 o
  -4  17   4        8.08       33.16     28.45 o
  -3  17   4      323.73      320.38     21.49 o
  -2  17   4       28.41       42.86     10.12 o
  -1  17   4       85.64       81.12     11.04 o
   0  17   4      509.97      541.84     21.39 o
   1  17   4      262.69      258.80     16.74 o
   2  17   4      835.64      859.39     27.59 o
   3  17   4        1.87       13.51     14.31 o
   4  17   4      317.76      301.31     27.64 o
   5  17   4        2.98      -25.76     44.48 o
   6  17   4     1180.20     1196.73     88.98 o
   7  17   4        7.82        4.06     57.42 o
   8  17   4      959.36      909.49     93.35 o
  -8  18   4        0.80       -5.58     26.08 o
  -7  18   4      812.76      811.38     45.52 o
  -6  18   4       10.04       19.98     22.69 o
  -5  18   4      184.54      163.89     25.19 o
  -4  18   4     1784.50     1668.31     60.45 o
  -3  18   4      781.77      787.75     37.50 o
  -2  18   4       87.14       94.30     11.68 o
  -1  18   4     3729.29     3623.06     57.05 o
   0  18   4     1570.60     1481.90     45.27 o
   1  18   4     6083.39     5763.72     95.22 o
   2  18   4      630.92      607.24     36.33 o
   3  18   4       93.10      108.75     54.36 o
   4  18   4       35.09       70.97     22.06 o
   5  18   4      233.18      204.20     53.64 o
   6  18   4      375.19      337.58     60.59 o
   7  18   4      335.14      387.39     67.96 o
   8  18   4       30.56      -60.26     60.26 o
  -8  19   4       75.85       70.71     28.27 o
  -7  19   4       13.31       29.88     26.33 o
  -6  19   4      182.98      221.97     34.61 o
  -5  19   4     1168.92     1242.84     84.26 o
  -4  19   4       72.88       34.91     28.84 o
  -3  19   4      789.66      860.19     39.58 o
  -2  19   4       82.29       84.23     12.74 o
  -1  19   4      387.44      438.13     19.87 o
   0  19   4       34.53       63.57     15.40 o
   1  19   4       96.85      111.91     16.73 o
   2  19   4        6.45        8.80     14.23 o
   3  19   4     2299.00     2248.07     66.44 o
   4  19   4        8.42       10.20     21.10 o
   5  19   4      166.63      143.65     52.29 o
   6  19   4      100.93       47.63     51.17 o
  -8  20   4      446.40      381.43     38.31 o
  -7  20   4       44.28       75.94     28.09 o
  -6  20   4      113.95       61.85     60.94 o
  -5  20   4        7.97       35.96     22.61 o
  -4  20   4     3286.30     3119.85     84.13 o
  -3  20   4        9.25       20.90     31.68 o
  -2  20   4      215.58      184.85     17.51 o
  -1  20   4        4.98        7.90     11.70 o
   0  20   4        4.62       25.33     12.29 o
   1  20   4       55.38       74.30     23.45 o
   2  20   4      422.28      490.84     26.02 o
   3  20   4       71.48       25.23     31.84 o
   4  20   4     1773.38     1892.86     79.41 o
  -7  21   4       67.12       69.39     28.95 o
  -6  21   4      225.15      209.43     31.21 o
  -5  21   4      381.50      380.30     34.10 o
  -4  21   4      181.40      177.61     26.82 o
  -3  21   4     1153.81     1113.91     46.66 o
  -2  21   4     1458.09     1425.15     39.04 o
  -1  21   4      586.63      543.41     31.98 o
   0  21   4      505.02      557.53     59.16 o
   1  21   4       30.87       49.45     16.78 o
   2  21   4      717.71      759.74     37.35 o
   3  21   4      442.17      471.62     42.54 o
  -7  22   4      575.19      679.84     46.28 o
  -6  22   4       19.45       -5.67     25.66 o
  -5  22   4      621.44      608.60     40.52 o
  -4  22   4       19.36      -28.16     28.16 o
  -3  22   4        1.06       47.68     30.23 o
  -2  22   4       29.34       -9.96     26.73 o
  -1  22   4      437.29      398.03     66.49 o
   0  22   4      294.95      301.90     49.67 o
   1  22   4     1675.93     1765.80     56.38 o
   2  22   4      175.30      171.05     24.46 o
   3  22   4        2.86       -4.35     19.81 o
   6  22   4       45.27       46.35     39.79 o
  -7  23   4       60.23       43.56     41.13 o
  -6  23   4      159.84      156.72     43.40 o
  -5  23   4      115.53      123.81     40.75 o
  -4  23   4       78.87       41.80     33.76 o
  -3  23   4      331.02      379.31     44.74 o
  -2  23   4      208.39      176.98     37.26 o
  -1  23   4       45.10       68.14     21.26 o
   0  23   4     1155.73     1194.69    102.60 o
   1  23   4        2.29        5.14     19.85 o
   2  23   4      925.39      932.81     43.93 o
   3  23   4      247.39      286.86     49.80 o
   4  23   4       18.88       78.43     37.97 o
   5  23   4      120.52      116.83     41.32 o
   6  23   4       11.22       -3.28     39.49 o
  -6  24   4       50.10      -36.97     37.31 o
  -5  24   4      529.08      549.01     57.62 o
  -4  24   4      694.72      792.22     63.58 o
  -3  24   4       54.03       38.08     32.74 o
  -2  24   4      670.71      679.10     56.32 o
  -1  24   4      101.00       93.92     23.01 o
   0  24   4       10.75       -0.03     20.70 o
   1  24   4       43.83       65.78     23.04 o
   2  24   4      361.69      407.45     31.67 o
   3  24   4       46.16       54.62     28.98 o
   4  24   4      154.73      216.44     43.93 o
   5  24   4      166.72      154.18     43.28 o
  -6  25   4      106.38      190.52     46.85 o
  -5  25   4       24.39      -17.53     36.81 o
  -4  25   4       24.32       42.21     36.62 o
  -3  25   4      747.07      789.53     61.64 o
  -2  25   4       51.60       65.72     35.02 o
  -1  25   4       45.88       41.35     34.58 o
   0  25   4       72.64      114.30     33.85 o
   1  25   4      103.99      135.57     26.03 o
   2  25   4       39.78       31.84     25.57 o
   3  25   4      982.06     1203.13     75.99 o
   4  25   4       98.04      126.99     42.28 o
   5  25   4        7.44        3.12     38.68 o
  -5  26   4      486.60      587.02     62.09 o
  -4  26   4      446.84      482.42     55.24 o
  -3  26   4       25.03        5.48     36.02 o
  -2  26   4      331.05      307.75     46.77 o
  -1  26   4      131.44      120.95     25.18 o
   0  26   4       45.00       81.03     24.86 o
   1  26   4      159.67      163.24     27.35 o
   2  26   4       98.38      121.93     26.64 o
   3  26   4        9.02       65.12     40.00 o
   4  26   4      320.65      379.72     52.88 o
  -4  27   4       21.66      -24.02     37.05 o
  -3  27   4       25.77       -2.38     36.65 o
  -2  27   4      177.78      127.92     41.14 o
  -1  27   4        7.46       36.31     35.46 o
   0  27   4      950.53      991.89     67.36 o
   1  27   4      152.22      158.10     28.50 o
   2  27   4      411.28      415.01     49.65 o
   3  27   4        1.07       13.94     39.46 o
   4  27   4        0.18       18.73     40.54 o
  -4  28   4       37.68       39.36     40.70 o
  -3  28   4       26.74       29.55     38.90 o
  -2  28   4      104.63      125.91     41.48 o
  -1  28   4      712.11      622.32     58.17 o
   0  28   4      397.97      530.31     38.57 o
   1  28   4       29.98       36.27     33.18 o
   2  28   4      169.84      188.46     37.01 o
   3  28   4      116.52       99.47     44.40 o
  -2  29   4      106.48      133.30     44.54 o
  -1  29   4        3.81      -21.06     35.69 o
   0  29   4      360.27      311.72     34.32 o
   1  29   4        2.69       37.14     26.93 o
   2  29   4       68.79       96.93     42.68 o
  -9   0   5      784.42      864.44     72.91 o
  -7   0   5      151.77      150.25     32.98 o
  -5   0   5     1588.46     1420.82     37.46 o
  -3   0   5     4761.55     4836.84     84.72 o
  -1   0   5    17744.79    19164.75    313.54 o
   1   0   5      487.31      473.43     32.78 o
   3   0   5     2800.74     2797.21    137.18 o
   5   0   5     1167.56     1138.70     33.50 o
   7   0   5       18.89       46.94     16.68 o
   9   0   5       63.37       26.50     56.19 o
 -10   1   5      869.24      923.44     56.93 o
  -9   1   5      772.11      663.93     58.00 o
  -8   1   5      170.74      217.75     29.76 o
  -7   1   5      369.70      330.90     29.96 o
  -6   1   5     1991.28     1826.93     58.89 o
  -5   1   5     1218.02     1216.60     23.64 o
  -4   1   5     1596.37     1539.27     27.21 o
  -3   1   5       65.13       90.89      5.87 o
  -2   1   5     1154.72     1076.94     18.47 o
  -1   1   5     1398.74     1372.40     20.42 o
   0   1   5       64.12       61.12      4.11 o
   1   1   5     9451.95     9673.79    106.22 o
   2   1   5     1287.98     1271.99     22.79 o
   3   1   5       75.17      120.22      7.12 o
   4   1   5     2337.10     2298.42     36.70 o
   5   1   5        6.93       15.42      8.74 o
   6   1   5      618.58      560.63     20.76 o
   7   1   5      345.47      363.58     17.75 o
   8   1   5       20.79       44.23     26.72 o
   9   1   5       56.67       51.60     30.86 o
  10   1   5      318.00      400.05     56.69 o
 -10   2   5       46.15       53.45     31.40 o
  -9   2   5      680.36      584.93     44.54 o
  -8   2   5     2126.08     2143.08     72.14 o
  -7   2   5      200.62      243.92     26.43 o
  -6   2   5     3763.74     3804.88    106.02 o
  -5   2   5      705.08      702.74     23.44 o
  -4   2   5       44.44       54.28      8.09 o
  -3   2   5     2549.65     2620.14     37.62 o
  -2   2   5      513.08      612.30     19.17 o
  -1   2   5      619.08      675.23     12.71 o
   0   2   5     9454.03     9528.34    112.73 o
   1   2   5      227.80      270.66      8.15 o
   2   2   5     5073.11     5120.95     69.50 o
   3   2   5      121.51      132.66      7.88 o
   4   2   5       11.37       21.99      6.03 o
   5   2   5      163.18      178.50     16.89 o
   6   2   5      814.23      819.61     23.87 o
   7   2   5        1.30      -11.03     11.14 o
   8   2   5      347.96      386.20     28.93 o
   9   2   5       97.56      122.01     32.46 o
  10   2   5       26.73       71.71     47.35 o
 -10   3   5        9.43      -28.11     28.11 o
  -9   3   5      130.56      170.82     31.44 o
  -8   3   5       58.72       79.06     24.51 o
  -7   3   5     1686.25     1633.55     57.83 o
  -6   3   5     1709.06     1699.09     40.04 o
  -5   3   5     6243.63     6130.37    108.34 o
  -4   3   5     1066.47     1066.60     27.47 o
  -3   3   5      113.32      138.41      6.48 o
  -2   3   5     1014.26     1070.90     17.25 o
  -1   3   5     3822.53     3731.33     47.06 o
   0   3   5       25.37       23.43      4.31 o
   1   3   5     3124.85     2862.48     38.27 o
   2   3   5      116.21      173.56      9.59 o
   3   3   5     2172.99     2125.86     42.86 o
   4   3   5      396.68      365.59     12.37 o
   5   3   5       44.43       36.52      9.42 o
   6   3   5       88.94       97.08     12.19 o
   7   3   5      199.02      204.86     15.98 o
   8   3   5        0.84       11.30     16.85 o
   9   3   5      230.96      293.50     36.58 o
  10   3   5       67.09       34.03     41.34 o
 -10   4   5       27.53       16.34     51.02 o
  -9   4   5     1297.85     1234.71     58.92 o
  -8   4   5       10.72       -1.42     22.09 o
  -7   4   5      167.33      146.87     24.47 o
  -6   4   5     1843.40     1771.99     42.09 o
  -5   4   5       91.56       79.01     14.15 o
  -4   4   5       17.61       39.40      8.88 o
  -3   4   5     4117.60     3989.22     50.42 o
  -2   4   5        1.86       10.39      3.84 o
  -1   4   5      657.39      658.11     14.25 o
   0   4   5    11192.53    11365.80    133.84 o
   1   4   5      446.38      470.40     11.39 o
   2   4   5     4642.37     4791.05     65.95 o
   3   4   5     3920.29     3949.36     56.49 o
   4   4   5      977.71      993.34     20.09 o
   5   4   5     2096.24     1996.46     36.96 o
   6   4   5     1028.14     1016.63     26.59 o
   7   4   5      369.88      342.51     20.50 o
   8   4   5       40.81       50.73     18.71 o
   9   4   5       98.55       83.56     31.58 o
  10   4   5       79.27       51.91     46.60 o
 -10   5   5      372.35      432.16     58.95 o
  -9   5   5      101.89      139.62     30.29 o
  -8   5   5     1329.27     1287.21     55.69 o
  -7   5   5       32.67       21.66     19.70 o
  -6   5   5      216.90      203.81     17.15 o
  -5   5   5      620.32      601.72     29.04 o
  -4   5   5     2185.70     2001.11     46.37 o
  -3   5   5      134.07      130.03      8.97 o
  -2   5   5    12937.86    12969.70    151.92 o
  -1   5   5     2080.87     2324.08     33.95 o
   0   5   5     5314.45     5629.96     69.50 o
   1   5   5       16.62       12.62      4.61 o
   2   5   5       46.58       76.09      7.14 o
   3   5   5      514.69      520.96     15.17 o
   4   5   5     1862.54     1704.15     28.05 o
   5   5   5      800.77      748.86     18.96 o
   6   5   5     1376.49     1304.71     30.15 o
   7   5   5      492.26      478.14     25.44 o
   8   5   5       80.12       69.88     19.55 o
   9   5   5       60.27       75.56     31.30 o
 -10   6   5       24.12       17.49     30.09 o
  -9   6   5     1273.44     1354.35     59.98 o
  -8   6   5       64.48       56.01     24.74 o
  -7   6   5      494.10      454.15     33.42 o
  -6   6   5     3926.98     3745.11     73.70 o
  -5   6   5     4357.67     4417.56     99.35 o
  -4   6   5      274.05      334.51     14.07 o
  -3   6   5     1646.94     1496.70     24.54 o
  -2   6   5      415.65      551.82     13.58 o
  -1   6   5    14364.56    14843.14    173.29 o
   0   6   5     4492.75     4664.16     58.74 o
   1   6   5      746.56      812.77     16.19 o
   2   6   5       78.53      131.44      7.51 o
   3   6   5     2144.50     2044.36     31.07 o
   4   6   5      934.90      965.18     20.32 o
   5   6   5      683.60      665.56     18.13 o
   6   6   5     1871.23     1895.40     37.30 o
   7   6   5      581.97      552.22     27.33 o
   8   6   5        7.12      -13.54     23.82 o
   9   6   5       53.76       18.62     45.89 o
 -10   7   5       54.95       72.05     32.16 o
  -9   7   5        3.80      -26.83     26.83 o
  -8   7   5        7.60       40.05     24.17 o
  -7   7   5     3043.90     2982.34     85.12 o
  -6   7   5      388.11      389.37     43.46 o
  -5   7   5     6608.57     6434.21    152.54 o
  -4   7   5      161.95      168.86     11.22 o
  -3   7   5     3009.15     3204.56     45.50 o
  -2   7   5     2125.29     2209.96     30.86 o
  -1   7   5     3668.07     3713.24     53.11 o
   0   7   5      718.67      824.69     16.16 o
   1   7   5     3820.39     3626.79     47.78 o
   2   7   5       24.92       21.80      5.45 o
   3   7   5     2995.31     2972.71     37.85 o
   4   7   5      104.20      118.44      9.25 o
   5   7   5      241.96      253.32     14.85 o
   6   7   5      232.48      235.33     15.60 o
   7   7   5      427.12      462.86     26.04 o
   8   7   5      190.15      172.40     22.14 o
   9   7   5      920.12      931.75     60.97 o
 -10   8   5       23.16       42.62     31.49 o
  -9   8   5      125.66      113.52     30.20 o
  -8   8   5     1113.33     1099.78     66.52 o
  -7   8   5      151.14      140.67     16.91 o
  -6   8   5     4818.30     4620.34    191.38 o
  -5   8   5       77.83       95.01     12.56 o
  -4   8   5     1335.50     1267.92     28.26 o
  -3   8   5      673.77      697.22     19.15 o
  -2   8   5        8.28       13.21      4.83 o
  -1   8   5      820.90      896.58     16.26 o
   0   8   5     5670.75     5494.58     84.44 o
   1   8   5     1430.30     1673.49     24.25 o
   2   8   5       61.23       63.32      8.41 o
   3   8   5       12.66        0.86      4.84 o
   4   8   5      911.93      894.02     37.31 o
   5   8   5      232.37      229.49     12.50 o
   6   8   5      894.61      897.17     26.00 o
   7   8   5       74.59       86.08     24.69 o
   8   8   5      774.44      794.43     34.98 o
   9   8   5       24.78       15.79     30.39 o
 -10   9   5     1119.25     1157.93     62.37 o
  -9   9   5       19.64       39.20     28.22 o
  -8   9   5      824.86      873.93     47.85 o
  -7   9   5      460.14      489.06     25.45 o
  -6   9   5       10.66       21.30     12.73 o
  -5   9   5     1057.97     1047.43     27.29 o
  -4   9   5     3688.13     3632.31     61.46 o
  -3   9   5       21.56       23.34      7.35 o
  -2   9   5     2173.34     1908.48     30.02 o
  -1   9   5     1074.76     1006.42     40.70 o
   0   9   5     1939.76     2050.34     30.13 o
   1   9   5     3309.67     3581.02     47.24 o
   2   9   5      771.58      830.74     17.18 o
   3   9   5     2090.80     2063.60     29.22 o
   4   9   5     5456.03     5112.96     67.34 o
   5   9   5       83.68       87.58     10.15 o
   6   9   5     1074.43     1080.07     28.45 o
   7   9   5      224.35      250.60     22.24 o
   8   9   5      319.08      367.61     35.82 o
   9   9   5      156.79      186.47     39.89 o
 -10  10   5      113.25       96.23     47.40 o
  -9  10   5      376.57      395.31     54.22 o
  -8  10   5       65.76       82.24     26.49 o
  -7  10   5      870.76      889.65     33.56 o
  -6  10   5        1.04       18.66     13.23 o
  -5  10   5     2001.31     1950.68     39.88 o
  -4  10   5      435.95      470.03     17.93 o
  -3  10   5     8752.70     8718.59    131.57 o
  -2  10   5      917.79      905.63     20.96 o
  -1  10   5     9325.73     9476.21    137.27 o
   0  10   5      287.49      257.70     14.67 o
   1  10   5      152.60      167.05      8.73 o
   2  10   5      112.87      115.15      9.84 o
   3  10   5       22.44       37.84      6.43 o
   4  10   5     2725.37     2559.70     39.20 o
   5  10   5     1917.25     1845.94     39.66 o
   6  10   5        1.61      -12.34     13.46 o
   7  10   5        9.41       17.95     17.17 o
   8  10   5       35.56       32.31     28.58 o
   9  10   5       36.08       80.58     32.30 o
 -10  11   5       78.21      104.06     49.64 o
  -9  11   5        0.81       49.38     41.28 o
  -8  11   5      659.38      667.80     47.62 o
  -7  11   5      364.20      373.97     24.00 o
  -6  11   5      228.33      195.73     17.75 o
  -5  11   5     1716.60     1769.61     42.32 o
  -4  11   5     1665.56     1566.82     33.36 o
  -3  11   5      114.97      128.22     12.21 o
  -2  11   5     3277.72     3221.74     65.03 o
  -1  11   5      627.90      622.99     42.65 o
   0  11   5       36.85       37.76      8.61 o
   1  11   5     2337.00     2192.25     32.74 o
   2  11   5      159.15      149.26      9.75 o
   3  11   5      307.71      317.59     12.44 o
   4  11   5     1883.76     1896.05     32.20 o
   5  11   5       97.34       98.91     11.14 o
   6  11   5      783.71      872.20     47.71 o
   7  11   5       68.02       29.91     25.33 o
   8  11   5      215.33      191.65     31.93 o
   9  11   5      192.87      257.39     37.18 o
 -10  12   5        4.36       39.26     49.33 o
  -9  12   5       26.90       23.91     41.37 o
  -8  12   5      444.49      489.49     58.27 o
  -7  12   5      123.82      115.54     25.42 o
  -6  12   5     6205.49     6072.53    137.26 o
  -5  12   5      907.53      885.74     55.26 o
  -4  12   5     1089.48     1016.03     32.29 o
  -3  12   5      685.58      704.58     41.89 o
  -2  12   5       29.36       -4.90     11.67 o
  -1  12   5      222.49      252.52     23.74 o
   0  12   5     5726.05     5759.83     88.58 o
   1  12   5      206.90      192.30     15.17 o
   2  12   5     2744.08     2614.55     39.68 o
   3  12   5       26.03       14.08      6.96 o
   4  12   5      345.39      335.42     14.26 o
   5  12   5     2330.04     2281.83     42.12 o
   6  12   5       69.63      107.10     22.91 o
   7  12   5      617.22      685.20     39.68 o
   8  12   5       24.89        1.74     34.43 o
   9  12   5        3.29       -7.66     30.73 o
  -9  13   5        8.32       -3.28     39.95 o
  -8  13   5      621.46      608.89     63.40 o
  -7  13   5     1553.42     1554.29     56.05 o
  -6  13   5       48.50       30.72     19.60 o
  -5  13   5      544.50      578.63     26.66 o
  -4  13   5       19.49       29.32     13.09 o
  -3  13   5      118.86      126.72     11.10 o
  -2  13   5      654.09      666.28     40.47 o
  -1  13   5      233.54      175.21     15.52 o
   0  13   5      254.38      251.54     14.78 o
   1  13   5      723.51      694.06     19.63 o
   2  13   5      228.82      219.95     16.40 o
   3  13   5     5611.82     5387.45     70.46 o
   4  13   5      690.87      689.29     19.50 o
   5  13   5     1618.89     1625.98     44.69 o
   6  13   5      362.40      374.62     34.11 o
   7  13   5      595.71      668.12     39.31 o
   8  13   5       54.66       22.58     27.90 o
   9  13   5      124.40       32.59     47.01 o
  -9  14   5      183.35      198.87     50.64 o
  -8  14   5       39.21       13.02     40.34 o
  -7  14   5      443.93      434.88     33.47 o
  -6  14   5      516.50      528.85     49.69 o
  -5  14   5     1055.78      936.02     33.88 o
  -4  14   5        3.53       -9.92     22.11 o
  -3  14   5     2738.42     2574.86     46.43 o
  -2  14   5      798.76      685.04     36.00 o
  -1  14   5     2220.73     2043.85     57.27 o
   0  14   5     2172.87     2070.92     42.19 o
   1  14   5      146.46      133.47     13.05 o
   2  14   5        8.34       -4.12     16.77 o
   3  14   5       13.91       -6.92     28.95 o
   4  14   5      120.13      152.99     14.42 o
   5  14   5     1593.93     1548.17     43.85 o
   6  14   5      336.07      388.02     30.07 o
   7  14   5        9.84       17.27     25.54 o
   8  14   5       19.63       27.14     47.78 o
  -9  15   5       13.70       43.92     44.19 o
  -8  15   5      704.45      718.08     59.98 o
  -7  15   5       59.99       27.21     22.97 o
  -6  15   5       26.70       51.34     21.19 o
  -5  15   5       60.92       63.91     20.45 o
  -4  15   5      876.31      796.23     30.81 o
  -3  15   5      391.88      378.82     22.69 o
  -2  15   5     3246.04     3108.79     66.09 o
  -1  15   5        0.26       -6.79     19.62 o
   0  15   5     1107.99     1116.96     47.37 o
   1  15   5      532.81      504.86     20.69 o
   2  15   5       10.53        4.02     10.73 o
   3  15   5        3.37        5.23     13.85 o
   4  15   5     1766.98     1736.82     47.13 o
   5  15   5       82.96       90.18     17.74 o
   6  15   5       68.92       41.71     51.21 o
   7  15   5      132.14      177.60     61.49 o
   8  15   5       26.70      -61.02     61.02 o
  -9  16   5      159.42      111.55     50.19 o
  -8  16   5      439.56      411.19     35.85 o
  -7  16   5      134.39      178.36     27.74 o
  -6  16   5      926.55     1004.52     46.28 o
  -5  16   5      349.11      286.42     35.96 o
  -4  16   5      110.03      175.28     23.17 o
  -3  16   5      530.80      538.06     26.51 o
  -2  16   5      410.18      401.08     18.25 o
  -1  16   5      620.73      629.43     24.80 o
   0  16   5     4787.22     4475.31     76.79 o
   1  16   5     1484.70     1373.89     34.06 o
   2  16   5      175.35      174.48     15.66 o
   3  16   5     1337.44     1361.88     40.93 o
   4  16   5     1042.83      946.97     35.34 o
   5  16   5      691.68      799.56     73.90 o
   6  16   5      193.92      216.05     60.61 o
   7  16   5        2.63      -55.62     55.62 o
   8  16   5       20.00        3.43     61.29 o
  -9  17   5       25.88       51.26     45.65 o
  -8  17   5        1.21       25.98     25.88 o
  -7  17   5      505.12      504.26     37.31 o
  -6  17   5        6.00        2.81     22.11 o
  -5  17   5      107.81      100.17     23.41 o
  -4  17   5        8.30       16.11     19.02 o
  -3  17   5      818.08      823.60     31.78 o
  -2  17   5      145.56      131.41     21.07 o
  -1  17   5      700.80      650.37     24.24 o
   0  17   5        8.31        8.80     11.35 o
   1  17   5     2140.98     1957.80     42.58 o
   2  17   5        2.17       13.25     12.13 o
   3  17   5      129.60      194.61     20.20 o
   4  17   5      181.83      178.04     25.51 o
   5  17   5      134.96       88.19     51.32 o
   6  17   5       27.83      -26.57     50.60 o
   7  17   5       60.32      -18.85     56.55 o
   8  17   5       65.72       21.21     62.77 o
  -8  18   5      275.38      202.35     32.16 o
  -7  18   5        7.12      -16.38     23.50 o
  -6  18   5      946.55      928.48     47.18 o
  -5  18   5       45.39       58.77     45.45 o
  -4  18   5     1093.88     1035.77     44.83 o
  -3  18   5       55.74       28.01     18.06 o
  -2  18   5      339.18      297.23     17.36 o
  -1  18   5      839.80      797.92     27.07 o
   0  18   5     4210.21     3889.28     69.69 o
   1  18   5      304.66      297.89     28.18 o
   2  18   5     1215.96     1217.14     95.78 o
   3  18   5      300.23      291.43     28.55 o
   4  18   5      232.85      296.69     55.96 o
   5  18   5      392.02      399.51     64.90 o
   6  18   5       94.43       41.12     57.50 o
   7  18   5       18.31       34.32     60.81 o
  -8  19   5       49.13       51.55     28.55 o
  -7  19   5       26.01       33.22     26.47 o
  -6  19   5       35.84       33.39     24.75 o
  -5  19   5      163.83      119.92     48.05 o
  -4  19   5      628.05      555.34     35.46 o
  -3  19   5      933.91      830.79     48.05 o
  -2  19   5     2298.27     2233.84     50.23 o
  -1  19   5        4.95       15.76     12.38 o
   0  19   5     1683.05     1519.24     42.39 o
   1  19   5      384.96      425.84     24.69 o
   2  19   5      140.53      138.57     23.41 o
   3  19   5      131.60      157.53     25.62 o
   4  19   5       28.33       29.99     22.65 o
   5  19   5       30.33       -2.86     48.12 o
   6  19   5      147.17      134.55     57.80 o
   7  19   5        6.72      -21.34     59.99 o
  -8  20   5       44.70       26.71     29.19 o
  -7  20   5      143.99      133.99     34.32 o
  -6  20   5        1.06       10.26     25.67 o
  -5  20   5      603.29      613.06     39.32 o
  -4  20   5      352.43      313.13     30.48 o
  -3  20   5      319.49      364.41     40.43 o
  -2  20   5       29.53       24.40     14.18 o
  -1  20   5     1205.74     1280.34     33.56 o
   0  20   5      104.41      160.49     18.54 o
   1  20   5      691.93      696.13     41.14 o
   2  20   5        2.40        6.67     24.04 o
   3  20   5      310.69      296.38     29.88 o
   4  20   5        0.74      -23.64     59.21 o
   5  20   5      790.04      819.75     80.02 o
  -7  21   5      396.66      387.22     37.77 o
  -6  21   5      102.43      112.76     45.60 o
  -5  21   5      834.77      781.38     64.78 o
  -4  21   5      384.05      435.52     38.58 o
  -3  21   5       65.22       44.74     23.41 o
  -2  21   5      792.38      784.12     40.64 o
  -1  21   5      117.89      122.65     17.86 o
   0  21   5      867.50      806.32     32.72 o
   1  21   5      368.38      391.67     24.85 o
   2  21   5      373.98      386.06     31.44 o
   3  21   5      551.13      590.70     37.61 o
  -7  22   5        0.25      -43.85     66.91 o
  -6  22   5      607.02      694.40     44.77 o
  -5  22   5       43.14       38.31     24.48 o
  -4  22   5      561.25      555.66     37.89 o
  -3  22   5      225.09      255.41     28.67 o
  -2  22   5        6.58       28.45     20.98 o
  -1  22   5        8.49       45.53     16.59 o
   0  22   5      677.04      684.24     61.15 o
   1  22   5      154.97      194.07     30.58 o
   2  22   5      459.30      483.91     44.99 o
   3  22   5        4.66       17.38     27.95 o
  -6  23   5        0.17      -33.62     33.62 o
  -5  23   5      381.55      383.67     49.80 o
  -4  23   5       78.64      104.42     36.84 o
  -3  23   5      118.44      107.54     35.40 o
  -2  23   5      143.92      114.18     34.51 o
  -1  23   5      389.27      339.30     29.02 o
   0  23   5       31.92       46.69     32.19 o
   1  23   5     1273.81     1286.63     85.97 o
   2  23   5       12.90       33.83     25.57 o
   3  23   5      168.24      232.26     38.06 o
  -6  24   5      120.26       16.17     39.06 o
  -5  24   5      852.38      896.14     68.96 o
  -4  24   5      142.54      162.40     40.96 o
  -3  24   5      573.46      463.96     50.44 o
  -2  24   5      126.23      169.87     38.81 o
  -1  24   5     1294.83     1176.71     48.45 o
   0  24   5      413.51      421.55     48.07 o
   1  24   5      189.99      137.93     25.45 o
   2  24   5       75.72       70.82     24.31 o
   3  24   5        4.95       36.34     23.46 o
   4  24   5       49.19       64.72     37.66 o
   5  24   5      506.19      516.94     56.41 o
  -5  25   5       25.39       38.99     39.07 o
  -4  25   5      467.00      375.09     50.52 o
  -3  25   5        6.73      -32.87     32.87 o
  -2  25   5      810.68      866.83     65.20 o
  -1  25   5      100.49       79.16     24.08 o
   0  25   5        6.35        1.98     24.00 o
   1  25   5        1.58       -4.15     22.62 o
   2  25   5      168.06      176.25     27.82 o
   3  25   5       58.80      156.05     57.71 o
   4  25   5      253.34      199.37     45.85 o
   5  25   5       56.24       63.83     43.37 o
  -5  26   5       24.32       31.88     41.49 o
  -4  26   5       52.13       98.83     41.25 o
  -3  26   5      866.90      975.79     70.82 o
  -2  26   5        1.55       23.58     35.64 o
  -1  26   5      141.81      210.01     41.61 o
   0  26   5      318.77      326.79     31.94 o
   1  26   5       37.91       70.77     25.45 o
   2  26   5       11.18        2.60     23.82 o
   3  26   5      108.84       50.76     40.89 o
   4  26   5      125.24       31.35     39.51 o
  -4  27   5      210.46      165.52     45.40 o
  -3  27   5      131.44      125.73     42.63 o
  -2  27   5        7.49       62.17     38.80 o
  -1  27   5      133.08      241.68     43.67 o
   0  27   5       84.47       81.11     38.08 o
   1  27   5      213.03      225.55     31.09 o
   2  27   5       85.31       75.59     27.60 o
   3  27   5     1002.67      998.78     74.41 o
  -3  28   5      139.42      249.37     47.51 o
  -2  28   5      148.30      164.04     44.72 o
  -1  28   5      363.99      413.98     52.64 o
   0  28   5      332.97      362.20     35.05 o
   1  28   5       13.87       19.74     25.70 o
   2  28   5       71.62       -6.62     25.61 o
  -2  29   5      331.10      341.47     52.02 o
  -1  29   5       29.44       68.21     39.10 o
   0  29   5       48.37       48.57     36.58 o
   1  29   5      188.62      175.84     43.21 o
 -10   0   6      114.50      126.66     48.58 o
  -8   0   6     3431.53     3057.14    128.30 o
  -6   0   6     1333.53     1459.94     74.49 o
  -4   0   6     1821.42     1676.61     42.23 o
  -2   0   6     4792.73     4536.34     80.49 o
   0   0   6     9849.06     9650.91    162.18 o
   2   0   6      121.95      100.04     13.44 o
   4   0   6      374.83      367.39     24.42 o
   6   0   6     1205.58     1136.98     43.65 o
   8   0   6      388.09      295.17     61.34 o
 -10   1   6      315.79      393.91     42.46 o
  -9   1   6      725.38      908.53     52.39 o
  -8   1   6        2.70       13.46     40.68 o
  -7   1   6      566.75      599.22     59.98 o
  -6   1   6     1294.05     1288.48    106.29 o
  -5   1   6       96.28      110.09     10.78 o
  -4   1   6     4338.08     4318.48     65.03 o
  -3   1   6     3726.28     3870.67     58.79 o
  -2   1   6        4.83       -3.88      3.88 o
  -1   1   6      571.37      471.47     11.34 o
   0   1   6      272.77      352.70      9.79 o
   1   1   6      640.41      630.38     12.41 o
   2   1   6     2647.52     2626.60     39.81 o
   3   1   6      207.06      191.20     11.39 o
   4   1   6       76.73      100.61     26.82 o
   5   1   6     1335.78     1265.79     31.82 o
   6   1   6       74.01       71.80     13.32 o
   7   1   6      433.34      438.00     22.59 o
   8   1   6      243.98      262.64     27.16 o
   9   1   6        0.13       18.17     41.34 o
 -10   2   6      363.54      376.68     82.34 o
  -9   2   6      106.72       89.12     29.77 o
  -8   2   6       15.84       27.94     30.81 o
  -7   2   6      976.88      977.85     62.02 o
  -6   2   6     2535.55     2416.48     71.47 o
  -5   2   6     6123.57     5996.83    106.58 o
  -4   2   6     1080.19     1110.86     22.29 o
  -3   2   6     2611.31     2591.39     41.59 o
  -2   2   6       21.63       12.63      6.49 o
  -1   2   6     1581.72     1628.50     24.33 o
   0   2   6      706.52      759.71     13.47 o
   1   2   6       79.07       50.30      4.29 o
   2   2   6      155.56      203.21     11.08 o
   3   2   6     2300.52     2276.08     36.60 o
   4   2   6      482.72      489.81     14.94 o
   5   2   6      111.30      113.98     13.17 o
   6   2   6       39.00       25.46     12.58 o
   7   2   6       28.79       34.47     14.51 o
   8   2   6      112.41       96.56     23.17 o
   9   2   6       47.38       65.93     43.45 o
 -10   3   6      349.32      376.09     48.77 o
  -9   3   6      215.42      266.54     62.12 o
  -8   3   6      884.62      839.42     47.05 o
  -7   3   6     1807.14     1807.44     67.42 o
  -6   3   6     1598.85     1608.51     55.38 o
  -5   3   6      581.98      521.88     21.73 o
  -4   3   6    12420.97    12790.39    179.27 o
  -3   3   6       13.89       29.95      6.61 o
  -2   3   6      134.27      135.97      6.61 o
  -1   3   6     3062.02     3244.05     42.72 o
   0   3   6     3317.59     3303.12     43.54 o
   1   3   6        1.68        2.80      3.64 o
   2   3   6     8442.81     8467.17    102.67 o
   3   3   6      427.44      453.69     14.27 o
   4   3   6      745.82      681.70     20.37 o
   5   3   6      162.15      173.55     14.73 o
   6   3   6       83.97       73.17     13.56 o
   7   3   6      409.74      393.18     22.35 o
   8   3   6      754.18      755.47     41.86 o
   9   3   6      110.88      139.39     45.64 o
 -10   4   6      612.11      526.96     86.48 o
  -9   4   6       11.04        2.67     26.15 o
  -8   4   6      308.13      355.32     33.59 o
  -7   4   6      544.75      518.14     36.25 o
  -6   4   6      137.38      171.71     15.21 o
  -5   4   6      820.27      794.41     26.56 o
  -4   4   6       44.08       41.73      5.79 o
  -3   4   6        7.37       18.83      5.48 o
  -2   4   6     6927.45     7058.94     85.73 o
  -1   4   6      152.26      198.15      8.01 o
   0   4   6     2306.04     2177.41     31.17 o
   1   4   6      986.50     1041.65     25.20 o
   2   4   6      139.68      127.34      7.64 o
   3   4   6      456.12      419.40     14.09 o
   4   4   6      732.46      743.22     19.48 o
   5   4   6       16.95       22.10     11.21 o
   6   4   6       15.51       12.06     11.39 o
   7   4   6       27.90       46.02     19.24 o
   8   4   6      240.08      193.26     25.77 o
   9   4   6      208.85      244.61     49.13 o
 -10   5   6        0.20        9.39     30.76 o
  -9   5   6     2425.95     2311.31     79.48 o
  -8   5   6       91.07      104.55     26.20 o
  -7   5   6      831.14      875.82     46.00 o
  -6   5   6     1692.73     1622.41     40.54 o
  -5   5   6        4.64        0.19     14.02 o
  -4   5   6       11.87       18.44     10.30 o
  -3   5   6     6696.89     6383.49     84.79 o
  -2   5   6     1432.16     1645.10     26.86 o
  -1   5   6     5022.02     4880.97     61.37 o
   0   5   6     1410.50     1474.16     24.58 o
   1   5   6     4987.57     5229.98     67.62 o
   2   5   6      599.75      625.95     17.68 o
   3   5   6     2442.46     2549.17     40.68 o
   4   5   6       18.97       36.90      8.38 o
   5   5   6     1538.73     1511.67     35.10 o
   6   5   6       11.97       -3.33     11.32 o
   7   5   6     1937.67     1871.32     39.95 o
   8   5   6      525.19      521.20     30.04 o
   9   5   6       82.45       80.47     44.94 o
 -10   6   6      269.48      226.04     37.89 o
  -9   6   6        9.24       21.26     26.25 o
  -8   6   6      901.23      819.89     45.78 o
  -7   6   6     1676.90     1548.07     98.72 o
  -6   6   6      354.97      389.84     23.68 o
  -5   6   6      236.26      254.57     16.71 o
  -4   6   6     2848.43     2878.73     57.67 o
  -3   6   6     2574.23     2638.46     39.26 o
  -2   6   6     8069.98     8021.14    104.87 o
  -1   6   6      102.50       89.68      6.37 o
   0   6   6      435.10      390.42     11.49 o
   1   6   6      930.28      823.33     21.91 o
   2   6   6      146.75      183.44      7.48 o
   3   6   6      832.01      795.83     22.75 o
   4   6   6       55.34       79.42      9.60 o
   5   6   6       21.58       29.58     11.82 o
   6   6   6     1637.36     1681.22     35.85 o
   7   6   6       51.05       75.12     18.60 o
   8   6   6       61.86       25.34     20.14 o
   9   6   6      579.24      570.50     45.16 o
 -10   7   6      408.82      431.97     77.66 o
  -9   7   6      268.50      284.40     35.84 o
  -8   7   6      378.64      376.16     39.11 o
  -7   7   6       28.00       -1.14     20.64 o
  -6   7   6     1425.90     1491.97     50.29 o
  -5   7   6      156.04      185.24     20.09 o
  -4   7   6     5633.44     5637.40     89.41 o
  -3   7   6      376.78      383.87     11.98 o
  -2   7   6      162.99      164.41      8.41 o
  -1   7   6      325.12      415.37     11.57 o
   0   7   6     2514.48     2265.56     33.01 o
   1   7   6        1.19       -5.67      7.02 o
   2   7   6     8727.83     8556.24    123.43 o
   3   7   6      986.80      989.88     23.52 o
   4   7   6     1056.46     1015.16     24.23 o
   5   7   6      751.81      732.05     22.90 o
   6   7   6       57.98       27.38     12.25 o
   7   7   6      303.71      314.78     26.70 o
   8   7   6       41.79       41.40     20.41 o
   9   7   6       79.01      106.97     35.49 o
 -10   8   6       98.34      134.60     34.75 o
  -9   8   6        5.50        2.52     26.70 o
  -8   8   6      144.74      191.23     29.79 o
  -7   8   6     1419.34     1394.61     63.95 o
  -6   8   6      329.56      350.21     28.30 o
  -5   8   6      844.26      779.03     27.98 o
  -4   8   6       20.79       20.70      8.71 o
  -3   8   6       53.73       48.02      6.27 o
  -2   8   6       14.77       11.25      5.48 o
  -1   8   6      639.26      657.48     19.95 o
   0   8   6       36.88       35.89      6.27 o
   1   8   6     6674.80     6581.11     82.37 o
   2   8   6     1133.95     1110.40     20.85 o
   3   8   6     5923.51     5642.08     79.30 o
   4   8   6      138.68      132.05     11.53 o
   5   8   6       55.02       60.56     11.76 o
   6   8   6      488.10      465.86     29.66 o
   7   8   6      945.23      939.17     47.11 o
   8   8   6       12.93       33.12     20.83 o
   9   8   6        8.96       16.89     32.14 o
 -10   9   6      353.29      414.36     63.47 o
  -9   9   6     1546.02     1475.88     63.93 o
  -8   9   6      619.31      605.36     41.91 o
  -7   9   6      268.39      273.16     20.98 o
  -6   9   6      337.69      401.22     23.93 o
  -5   9   6       14.14       -5.59      9.31 o
  -4   9   6     1634.49     1584.79     40.94 o
  -3   9   6     2975.02     2821.08     46.10 o
  -2   9   6      418.93      497.84     20.33 o
  -1   9   6     7831.65     7744.16    102.52 o
   0   9   6      784.84      761.86     18.24 o
   1   9   6     3405.08     3454.50     46.57 o
   2   9   6      638.78      583.29     18.72 o
   3   9   6      484.11      471.50     20.26 o
   4   9   6      942.24      853.96     22.84 o
   5   9   6     3537.07     3471.66     60.46 o
   6   9   6       46.12       42.31     15.23 o
   7   9   6        7.11       11.50     18.15 o
   8   9   6      134.91      169.15     24.20 o
   9   9   6       38.65       39.07     33.78 o
 -10  10   6      410.75      354.34     62.32 o
  -9  10   6       45.25       72.29     41.60 o
  -8  10   6     1151.14     1091.43     52.41 o
  -7  10   6      834.02      787.66     32.19 o
  -6  10   6      178.85      117.82     15.99 o
  -5  10   6      222.97      213.80     16.20 o
  -4  10   6     1943.82     1863.29     49.51 o
  -3  10   6        6.22       13.74      7.81 o
  -2  10   6     3428.86     3308.33     48.22 o
  -1  10   6     1347.90     1535.05     26.50 o
   0  10   6     2192.32     2219.76     35.72 o
   1  10   6       27.40       26.92      6.89 o
   2  10   6        4.50       12.73      6.80 o
   3  10   6     2063.26     1844.00     34.17 o
   4  10   6     1189.67     1104.54     30.47 o
   5  10   6      211.06      225.37     15.54 o
   6  10   6      631.82      683.84     24.80 o
   7  10   6      130.81      124.56     20.63 o
   8  10   6      168.96      185.54     48.69 o
   9  10   6        3.45       21.35     32.84 o
 -10  11   6       28.40        0.90     44.48 o
  -9  11   6     1315.62     1234.81     85.42 o
  -8  11   6       25.80       58.46     39.13 o
  -7  11   6     1150.12     1099.69     46.02 o
  -6  11   6     1594.13     1486.97     67.53 o
  -5  11   6      167.92      133.36     16.34 o
  -4  11   6     2309.36     2070.81     66.52 o
  -3  11   6     1788.48     1754.81     79.15 o
  -2  11   6        2.41       -3.30      7.64 o
  -1  11   6     5704.89     5690.91     87.68 o
   0  11   6      115.27      114.24     11.20 o
   1  11   6      400.83      414.81     13.27 o
   2  11   6      969.76      967.97     26.58 o
   3  11   6      672.39      676.61     27.12 o
   4  11   6       26.53       14.35      9.22 o
   5  11   6      135.94      136.93     13.87 o
   6  11   6      396.33      381.66     19.86 o
   7  11   6       81.29      145.67     21.88 o
   8  11   6      414.87      487.92     39.63 o
   9  11   6       37.59      -50.35     52.46 o
  -9  12   6       16.88      -14.69     39.21 o
  -8  12   6        1.55       59.34     40.11 o
  -7  12   6     1588.33     1524.84     54.86 o
  -6  12   6      125.99      115.79     34.95 o
  -5  12   6     1670.39     1661.84     44.65 o
  -4  12   6        8.92       21.95     12.45 o
  -3  12   6      574.29      593.12     25.29 o
  -2  12   6      145.02      122.35     15.46 o
  -1  12   6     1012.65      918.54     24.18 o
   0  12   6      693.86      711.83     21.87 o
   1  12   6     4219.99     4079.47     60.70 o
   2  12   6      187.30      175.22     10.94 o
   3  12   6     1778.46     1612.63     32.37 o
   4  12   6        8.71       22.63      9.69 o
   5  12   6     1902.12     1854.26     37.55 o
   6  12   6        0.91        0.72     19.09 o
   7  12   6       21.91       -0.19     26.59 o
   8  12   6       12.41      -28.24     28.24 o
  -9  13   6       24.39       -9.50     41.88 o
  -8  13   6      175.99      190.86     47.21 o
  -7  13   6      546.83      471.69     33.56 o
  -6  13   6      329.58      336.85     28.84 o
  -5  13   6      632.85      628.06     34.87 o
  -4  13   6     3045.52     2939.80     64.47 o
  -3  13   6       11.29       20.83     12.73 o
  -2  13   6      440.00      460.68     25.45 o
  -1  13   6        7.30       -4.47     11.91 o
   0  13   6      455.58      445.56     20.38 o
   1  13   6       85.91       85.67     10.44 o
   2  13   6     5452.12     5246.69     76.23 o
   3  13   6       39.19       27.61     11.42 o
   4  13   6       81.58       77.22     10.74 o
   5  13   6      832.22      775.50     25.49 o
   6  13   6        1.15      -23.47     23.47 o
   7  13   6      213.32      233.17     38.80 o
   8  13   6      293.27      416.89     67.04 o
  -9  14   6        4.13       33.19     43.36 o
  -8  14   6      637.27      591.85     65.95 o
  -7  14   6      159.27      148.79     31.02 o
  -6  14   6        4.40      -19.19     19.19 o
  -5  14   6     1067.38     1057.72     44.88 o
  -4  14   6       10.54       18.99     18.49 o
  -3  14   6      348.77      353.59     22.12 o
  -2  14   6     2023.08     1943.45     65.23 o
  -1  14   6        2.10       -0.05     25.66 o
   0  14   6     2773.18     2608.48     59.89 o
   1  14   6      382.15      402.72     16.55 o
   2  14   6      140.80      160.64     12.66 o
   3  14   6       17.78       24.32     12.05 o
   4  14   6      734.64      720.56     25.85 o
   5  14   6       44.95       47.19     21.09 o
   6  14   6      316.30      278.21     66.28 o
   7  14   6        3.33      -58.92     58.92 o
   8  14   6      123.45       -3.93     64.69 o
  -9  15   6      609.08      475.27     63.60 o
  -8  15   6      198.88      191.17     50.08 o
  -7  15   6      166.94      165.03     27.05 o
  -6  15   6      260.18      244.90     28.14 o
  -5  15   6      657.05      640.05     52.38 o
  -4  15   6     1066.48     1046.37     48.86 o
  -3  15   6     8156.10     7816.03    142.69 o
  -2  15   6      154.94      170.08     22.85 o
  -1  15   6      993.65      907.19     31.99 o
   0  15   6      188.38      226.72     15.89 o
   1  15   6     2662.26     2708.75     52.96 o
   2  15   6       82.32       48.51     15.52 o
   3  15   6      995.87      945.64     50.11 o
   4  15   6       14.81        2.89     15.33 o
   5  15   6       49.56       70.77     22.88 o
   6  15   6        1.09      -48.95     48.95 o
   7  15   6      694.57      710.89     85.65 o
   8  15   6       97.07       64.58     70.81 o
  -9  16   6       37.15       37.76     46.02 o
  -8  16   6      962.81      885.95     48.97 o
  -7  16   6       52.71       42.54     24.52 o
  -6  16   6      385.65      359.48     31.93 o
  -5  16   6     2529.82     2412.35     70.90 o
  -4  16   6      355.27      349.32     40.71 o
  -3  16   6      851.01      810.72     40.02 o
  -2  16   6      163.48      150.21     17.13 o
  -1  16   6        1.10       20.27     13.73 o
   0  16   6       55.28       83.11     13.45 o
   1  16   6       25.82       30.91     11.96 o
   2  16   6        4.97       21.67     14.67 o
   3  16   6      118.01      109.31     21.28 o
   4  16   6      207.65      251.63     26.72 o
   5  16   6      186.08      145.50     25.80 o
   6  16   6      474.79      421.92     68.46 o
   7  16   6        2.22      -57.60     57.60 o
   8  16   6        6.72      -61.38     61.38 o
  -8  17   6       21.77       15.71     29.53 o
  -7  17   6      103.11       68.97     33.61 o
  -6  17   6      868.76      819.73     44.79 o
  -5  17   6      282.27      227.45     55.62 o
  -4  17   6     2278.97     2242.56    126.06 o
  -3  17   6        6.08        4.05     18.28 o
  -2  17   6      483.80      453.55     30.86 o
  -1  17   6     1105.53     1037.78     30.32 o
   0  17   6      486.35      507.38     22.45 o
   1  17   6        6.92        8.57     11.47 o
   2  17   6     2936.58     2831.65     65.07 o
   3  17   6      225.41      234.48     27.82 o
   4  17   6     1057.38      917.87     46.02 o
   5  17   6        0.97       33.50     50.70 o
   6  17   6        3.58       -0.06     59.30 o
   7  17   6        0.79      -10.62     60.53 o
  -8  18   6        4.21        0.38     26.08 o
  -7  18   6      820.84      798.66     62.00 o
  -6  18   6      592.01      591.12     39.33 o
  -5  18   6     1935.93     1948.58     64.64 o
  -4  18   6       81.67       90.60     23.14 o
  -3  18   6     1116.33     1203.00     47.49 o
  -2  18   6      124.71      139.86     16.67 o
  -1  18   6      406.11      399.40     23.81 o
   0  18   6      480.88      495.04     28.03 o
   1  18   6      465.28      422.84     24.45 o
   2  18   6       20.66       28.34     27.21 o
   3  18   6       15.57       26.92     22.19 o
   4  18   6       41.47       41.82     22.90 o
   5  18   6      153.76      107.09     56.34 o
   6  18   6       74.50      -56.64     56.64 o
   7  18   6       19.00      -57.97     57.97 o
  -8  19   6       26.33       43.99     28.52 o
  -7  19   6      297.96      332.03     35.05 o
  -6  19   6       80.04       31.02     27.36 o
  -5  19   6      149.88      143.96     27.51 o
  -4  19   6      778.68      742.09     41.55 o
  -3  19   6     2042.65     1900.51     79.95 o
  -2  19   6       67.33       72.40     15.88 o
  -1  19   6      382.87      383.38     37.58 o
   0  19   6      404.42      392.00     32.02 o
   1  19   6     1184.49     1209.18     54.63 o
   2  19   6      390.55      370.11     31.82 o
   3  19   6       55.60       63.83     24.29 o
   4  19   6       60.18       62.81     43.75 o
   5  19   6      219.64      137.25     60.23 o
   6  19   6      503.11      477.27     75.13 o
   7  19   6      243.49      210.45     71.14 o
  -7  20   6       36.27       88.50     29.21 o
  -6  20   6      130.03      132.98     28.68 o
  -5  20   6        7.62       12.41     32.97 o
  -4  20   6      255.66      235.81     28.52 o
  -3  20   6      270.30      270.44     28.25 o
  -2  20   6     2495.61     2344.79     68.77 o
  -1  20   6        0.78       15.17     15.75 o
   0  20   6      320.96      346.29     24.00 o
   1  20   6        1.74        7.09     20.13 o
   2  20   6        2.68       18.21     56.86 o
   3  20   6        4.99       23.02     49.28 o
   4  20   6      156.20      162.02     27.90 o
   5  20   6      184.47      213.47     60.08 o
   6  20   6      296.42      230.05     66.54 o
  -7  21   6       92.13       83.21     54.23 o
  -6  21   6       54.71       64.81     27.91 o
  -5  21   6      114.56      117.25     28.13 o
  -4  21   6     1365.69     1337.80     54.47 o
  -3  21   6     1084.84     1052.69     71.40 o
  -2  21   6       22.55       20.61     21.18 o
  -1  21   6      142.26      108.49     22.93 o
   0  21   6        6.75       13.13     20.47 o
   1  21   6       42.88       47.57     39.15 o
   2  21   6      670.53      750.49     41.92 o
   3  21   6      107.52      112.10     36.77 o
   4  21   6      179.38      207.26     30.55 o
   5  21   6      636.14      489.83     72.38 o
  -7  22   6      147.35       86.06     31.22 o
  -6  22   6       74.53       83.35     29.61 o
  -5  22   6      236.27      167.78     30.85 o
  -4  22   6      284.40      268.70     32.12 o
  -3  22   6      325.71      300.51     30.24 o
  -2  22   6        7.04       -1.31     22.03 o
  -1  22   6      150.47      144.11     19.52 o
   0  22   6       45.97       28.41     19.36 o
   1  22   6     2107.39     2156.35     67.35 o
   2  22   6       40.27       55.93     23.43 o
   3  22   6      243.80      255.54     38.68 o
  -6  23   6     1316.85     1208.88     58.80 o
  -5  23   6       40.97       92.10     29.17 o
  -4  23   6      581.29      633.67     43.86 o
  -3  23   6       20.93       16.05     23.83 o
  -2  23   6        0.61       15.88     31.25 o
  -1  23   6      339.41      312.00     28.77 o
   0  23   6       16.39        8.97     21.53 o
   1  23   6      290.15      300.76     40.25 o
   2  23   6      804.50      971.52     63.49 o
   3  23   6        6.62       -9.32     29.11 o
  -6  24   6        8.33       35.40     39.43 o
  -5  24   6      109.94       70.03     40.57 o
  -4  24   6       96.43       91.24     39.86 o
  -3  24   6        6.62      -23.80     32.89 o
  -2  24   6      588.79      565.49     53.28 o
  -1  24   6      610.43      533.26     35.20 o
   0  24   6      459.93      547.11     76.55 o
   1  24   6      124.67      114.80     25.78 o
   2  24   6        1.66       68.88     23.93 o
   3  24   6      129.12      190.21     38.39 o
  -5  25   6        3.08       51.35     40.80 o
  -4  25   6       15.28       50.61     38.35 o
  -3  25   6     1118.56     1069.63     71.12 o
  -2  25   6       79.08      103.23     37.31 o
  -1  25   6      500.84      582.85     54.98 o
   0  25   6        7.53       11.43     23.01 o
   1  25   6      776.78      899.91     45.59 o
   2  25   6        1.88       -0.91     23.96 o
   3  25   6      307.72      369.35     34.63 o
   4  25   6        6.17       25.60     38.81 o
  -4  26   6       20.39       49.68     39.87 o
  -3  26   6        7.32       18.67     36.84 o
  -2  26   6       31.85       17.26     36.09 o
  -1  26   6        6.43        9.35     34.42 o
   0  26   6      144.69      126.45     27.91 o
   1  26   6      399.41      461.45     36.11 o
   2  26   6       54.37       75.70     27.20 o
   3  26   6      397.83      469.22     56.76 o
  -4  27   6      232.34      289.43     51.28 o
  -3  27   6      124.85      141.47     43.73 o
  -2  27   6       78.19       45.12     38.14 o
  -1  27   6      120.63      219.99     43.99 o
   0  27   6       27.97       -9.31     24.86 o
   1  27   6        6.17        4.36     35.51 o
   2  27   6      594.89      655.82     42.37 o
   3  27   6       31.58       75.72     41.58 o
  -2  28   6       22.15        4.96     38.57 o
  -1  28   6      128.48      216.44     44.61 o
   0  28   6      257.74      290.32     48.80 o
   1  28   6      627.53      727.28     44.82 o
  -9   0   7     1128.20     1120.43     79.86 o
  -7   0   7     1574.08     1580.81     84.24 o
  -5   0   7      630.04      686.22     25.51 o
  -3   0   7      112.12       85.18     10.83 o
  -1   0   7     6459.02     5843.83    102.83 o
   1   0   7     6023.92     6007.93    105.74 o
   3   0   7      850.48      837.62     34.78 o
   5   0   7       30.92       58.77     18.15 o
   7   0   7     2696.65     2588.30     95.70 o
   9   0   7        1.69      -56.53     56.53 o
 -10   1   7      410.75      450.61     44.68 o
  -9   1   7       86.99       49.67     27.71 o
  -8   1   7     2532.41     2550.35     81.61 o
  -7   1   7      190.71      224.94     27.77 o
  -6   1   7      301.81      291.08     39.36 o
  -5   1   7     2364.62     2340.00     49.38 o
  -4   1   7      920.74      873.63     20.14 o
  -3   1   7     1254.87     1169.17     23.93 o
  -2   1   7     4362.49     4180.68     58.34 o
  -1   1   7     2683.88     2943.22     47.77 o
   0   1   7    11130.09    10936.52    130.21 o
   1   1   7     2592.45     2777.07     38.53 o
   2   1   7      467.78      437.84     12.63 o
   3   1   7     2429.38     2363.51     37.92 o
   4   1   7     1172.59     1165.64     30.43 o
   5   1   7      751.74      696.97     25.26 o
   6   1   7      241.07      265.25     19.00 o
   7   1   7       11.27        5.85     14.76 o
   8   1   7      119.05      122.45     27.92 o
   9   1   7        9.83       10.42     43.95 o
 -10   2   7     1587.74     1471.11     67.56 o
  -9   2   7      404.38      401.83     58.31 o
  -8   2   7       47.00       72.13     24.92 o
  -7   2   7        4.64       12.83     20.10 o
  -6   2   7     2213.25     2180.22     67.73 o
  -5   2   7      660.11      689.45     24.60 o
  -4   2   7     3855.00     3775.76     58.76 o
  -3   2   7      414.55      460.52     19.04 o
  -2   2   7     1596.61     1554.81     24.44 o
  -1   2   7      504.66      467.21     12.08 o
   0   2   7       68.14      137.11      6.74 o
   1   2   7      141.14      124.19      6.90 o
   2   2   7     3199.35     3168.18     43.34 o
   3   2   7      539.13      594.65     20.47 o
   4   2   7      613.10      611.23     22.63 o
   5   2   7       42.19       48.86     12.46 o
   6   2   7      384.25      317.40     19.95 o
   7   2   7        5.37      -13.50     13.50 o
   8   2   7      576.88      627.66     36.84 o
   9   2   7       34.51      -11.53     44.05 o
 -10   3   7       51.87       54.95     32.58 o
  -9   3   7      423.88      412.96     49.27 o
  -8   3   7      567.17      589.91     40.85 o
  -7   3   7      343.89      396.77     33.00 o
  -6   3   7     1528.20     1450.63     54.62 o
  -5   3   7     4219.57     4182.63     79.18 o
  -4   3   7        0.24        2.82     11.01 o
  -3   3   7     2906.48     2861.95     46.62 o
  -2   3   7     1087.22     1069.89     20.85 o
  -1   3   7      386.84      433.63     11.97 o
   0   3   7        6.20       12.81      4.49 o
   1   3   7     3113.24     2939.23     37.41 o
   2   3   7     1392.50     1436.42     24.17 o
   3   3   7     4276.39     4363.20     63.36 o
   4   3   7        1.73        8.90     10.43 o
   5   3   7      550.36      499.98     34.04 o
   6   3   7        3.32        2.55     13.07 o
   7   3   7        0.24        0.71     14.48 o
   8   3   7      561.78      516.23     34.52 o
   9   3   7        8.53        1.22     44.35 o
 -10   4   7       42.95       71.15     32.77 o
  -9   4   7      270.72      265.60     42.91 o
  -8   4   7      112.93      105.59     26.99 o
  -7   4   7     1531.74     1536.75     58.20 o
  -6   4   7      448.51      464.29     32.30 o
  -5   4   7     1328.26     1383.41     36.36 o
  -4   4   7      344.07      309.66     12.30 o
  -3   4   7     4371.48     4427.44     67.55 o
  -2   4   7     1173.09     1166.21     22.03 o
  -1   4   7     4802.18     4563.25     58.50 o
   0   4   7      607.69      612.09     14.60 o
   1   4   7     1804.36     1818.64     25.89 o
   2   4   7       23.78       20.44      6.29 o
   3   4   7      414.19      358.32     13.98 o
   4   4   7      579.86      554.00     21.90 o
   5   4   7       91.59      103.48     14.54 o
   6   4   7       91.62      122.58     16.17 o
   7   4   7     1103.98     1126.29     34.98 o
   8   4   7      327.17      317.22     33.45 o
   9   4   7       15.17      -26.16     43.44 o
 -10   5   7      400.30      421.42     80.84 o
  -9   5   7        7.59        5.84     27.40 o
  -8   5   7     1916.35     1888.18     68.35 o
  -7   5   7      141.32      142.71     25.44 o
  -6   5   7     1060.09     1083.48     64.07 o
  -5   5   7     1424.89     1414.04     40.57 o
  -4   5   7       24.51       33.36      7.24 o
  -3   5   7        8.26       12.20      7.65 o
  -2   5   7     1171.19     1062.99     20.95 o
  -1   5   7      262.45      335.68     12.83 o
   0   5   7     1730.60     1669.38     37.93 o
   1   5   7       75.96       96.37     11.14 o
   2   5   7      698.07      666.42     21.52 o
   3   5   7      324.81      353.75     14.18 o
   4   5   7     2838.92     2921.42     53.89 o
   5   5   7      973.39      944.69     37.77 o
   6   5   7     1668.49     1672.33     40.59 o
   7   5   7      129.85      132.65     37.01 o
   8   5   7        7.28        0.03     24.69 o
   9   5   7       31.17      -23.10     55.05 o
 -10   6   7       84.13      101.31     67.58 o
  -9   6   7      137.93      155.45     31.73 o
  -8   6   7       91.22       51.21     26.02 o
  -7   6   7     2861.68     2832.24     84.31 o
  -6   6   7     2480.74     2474.86     55.14 o
  -5   6   7       13.48       14.27     11.29 o
  -4   6   7      820.59      815.37     26.54 o
  -3   6   7       11.28       11.13      5.94 o
  -2   6   7     2775.81     2748.44     41.40 o
  -1   6   7     4764.91     4773.28     65.90 o
   0   6   7        5.55       11.79      5.84 o
   1   6   7     1537.49     1431.76     24.92 o
   2   6   7      644.38      690.79     16.91 o
   3   6   7       93.10       92.77      9.83 o
   4   6   7     4853.47     4502.33     75.02 o
   5   6   7       16.69       35.21     12.82 o
   6   6   7       79.71       71.67     18.24 o
   7   6   7      102.54       88.32     17.11 o
   8   6   7        3.24       -7.89     36.88 o
   9   6   7       66.72       55.79     49.63 o
 -10   7   7       47.60      -21.86     48.42 o
  -9   7   7      109.86      172.58     31.92 o
  -8   7   7        4.18        4.05     23.67 o
  -7   7   7       19.44       23.02     21.13 o
  -6   7   7       15.32       21.46     26.58 o
  -5   7   7     5864.69     5497.64    101.29 o
  -4   7   7       12.98       17.49      9.23 o
  -3   7   7     4451.85     4720.34     66.02 o
  -2   7   7      802.32      772.84     17.79 o
  -1   7   7      113.40      135.90      8.87 o
   0   7   7      145.65      155.59      9.00 o
   1   7   7     2702.32     2627.66     42.79 o
   2   7   7       22.56       31.33      5.89 o
   3   7   7       92.21       95.35     14.10 o
   4   7   7     1943.62     1825.93     76.63 o
   5   7   7        9.01        8.14     17.36 o
   6   7   7      380.18      355.31     28.70 o
   7   7   7       52.00       46.18     21.99 o
   8   7   7       57.94       58.02     25.03 o
   9   7   7      239.89      130.57     50.51 o
 -10   8   7       27.67        0.71     81.47 o
  -9   8   7       34.63       33.76     27.55 o
  -8   8   7       11.33       51.68     26.01 o
  -7   8   7      347.51      415.02     33.86 o
  -6   8   7      176.22      203.54     17.73 o
  -5   8   7        1.62       -0.27     12.01 o
  -4   8   7     2230.11     2121.71     67.04 o
  -3   8   7        4.07       -5.99      5.99 o
  -2   8   7     1035.46     1002.87     20.70 o
  -1   8   7     1889.94     1882.64     31.71 o
   0   8   7     2003.89     1946.38     34.26 o
   1   8   7      478.98      438.72     16.76 o
   2   8   7     1487.28     1464.42     23.53 o
   3   8   7      384.78      378.94     15.86 o
   4   8   7     2902.97     2901.07     54.13 o
   5   8   7        0.91       -4.48     12.56 o
   6   8   7      453.25      407.94     22.88 o
   7   8   7        8.74       30.64     22.62 o
   8   8   7        8.91       -8.49     24.66 o
   9   8   7       54.00       33.05     27.80 o
 -10   9   7      240.14      240.44     56.95 o
  -9   9   7        7.34       29.81     42.38 o
  -8   9   7      620.98      680.61     44.74 o
  -7   9   7      526.91      525.29     36.65 o
  -6   9   7     1172.62     1112.06     35.68 o
  -5   9   7     2725.82     2569.23     58.98 o
  -4   9   7       29.11       18.43     12.95 o
  -3   9   7     1192.78     1177.16     23.08 o
  -2   9   7     1544.53     1495.95     26.90 o
  -1   9   7      497.92      526.77     15.19 o
   0   9   7     1520.34     1512.31     32.02 o
   1   9   7       97.18       76.43      9.55 o
   2   9   7      438.15      406.64     14.04 o
   3   9   7      624.36      597.09     25.08 o
   4   9   7       29.42       44.45     12.56 o
   5   9   7      175.83      175.20     16.96 o
   6   9   7      367.63      375.05     22.37 o
   7   9   7       74.14       86.26     34.80 o
   8   9   7       60.75       24.61     31.30 o
 -10  10   7       33.02       69.65     48.22 o
  -9  10   7      334.41      235.34     52.94 o
  -8  10   7      107.66       50.63     40.53 o
  -7  10   7     1711.05     1731.64     94.28 o
  -6  10   7        0.70        8.81     17.73 o
  -5  10   7      780.40      789.72     30.39 o
  -4  10   7        4.82       14.75     12.06 o
  -3  10   7       76.71       82.78     18.77 o
  -2  10   7      712.20      700.08     20.65 o
  -1  10   7     4185.86     4075.01     66.45 o
   0  10   7       33.94       27.67      8.59 o
   1  10   7       31.20       21.60     12.48 o
   2  10   7       85.31      108.71     10.98 o
   3  10   7      263.17      264.74     14.67 o
   4  10   7       42.69       34.87     10.86 o
   5  10   7     1574.50     1694.22     43.51 o
   6  10   7        0.30       -1.45     14.76 o
   7  10   7      443.03      413.96     32.39 o
   8  10   7       38.44       46.54     25.46 o
  -9  11   7        6.44        8.62     43.21 o
  -8  11   7      550.79      579.45     64.62 o
  -7  11   7       52.17       60.47     21.39 o
  -6  11   7     1729.03     1563.55     54.05 o
  -5  11   7      750.77      740.02     48.21 o
  -4  11   7      135.24      124.82     15.67 o
  -3  11   7      821.83      860.80     30.53 o
  -2  11   7     1908.16     1836.43     36.52 o
  -1  11   7       19.16       24.70     14.06 o
   0  11   7     1859.65     1791.52     40.14 o
   1  11   7     2722.45     2623.76     53.71 o
   2  11   7       18.39       20.95     13.42 o
   3  11   7       40.16       41.61     12.72 o
   4  11   7       69.27       81.32     12.28 o
   5  11   7      302.30      262.75     28.18 o
   6  11   7      569.86      607.77     32.23 o
   7  11   7       21.38       36.42     30.24 o
   8  11   7       64.42       64.90     42.84 o
  -9  12   7        2.19        2.80     41.93 o
  -8  12   7      234.33      207.19     48.79 o
  -7  12   7      530.34      545.89     35.57 o
  -6  12   7     1820.40     1623.19     66.54 o
  -5  12   7       95.42      123.84     21.41 o
  -4  12   7      546.01      557.52     26.29 o
  -3  12   7      379.85      365.52     21.94 o
  -2  12   7     3268.52     3267.18     56.36 o
  -1  12   7     1190.13     1181.07     28.80 o
   0  12   7        6.48        4.78      9.77 o
   1  12   7      148.20      141.10     11.30 o
   2  12   7     2782.43     2589.84     49.36 o
   3  12   7     1338.11     1136.33     30.48 o
   4  12   7      289.49      359.48     17.86 o
   5  12   7      845.79      832.91     29.28 o
   6  12   7       40.17        1.94     20.20 o
   7  12   7       75.63       25.56     45.89 o
   8  12   7       93.89      -21.46     41.22 o
  -9  13   7      410.06      361.27     59.82 o
  -8  13   7       76.34       65.45     43.74 o
  -7  13   7      233.16      229.03     27.76 o
  -6  13   7        4.51       -7.09     19.88 o
  -5  13   7     2293.66     2206.83     74.34 o
  -4  13   7       52.54       33.77     14.89 o
  -3  13   7     1491.35     1501.40     41.97 o
  -2  13   7     1299.32     1297.07     38.33 o
  -1  13   7     1094.55     1040.77     33.74 o
   0  13   7     1492.92     1415.53     37.17 o
   1  13   7      241.66      234.96     13.70 o
   2  13   7      652.89      591.06     23.14 o
   3  13   7     2874.40     2669.18     51.65 o
   4  13   7        1.82      -11.87     11.87 o
   5  13   7      778.03      750.39     51.34 o
   6  13   7        2.74       -6.26     24.30 o
   7  13   7       41.11       62.57     67.29 o
   8  13   7       14.84        6.07     65.59 o
  -9  14   7       12.06       15.57     44.30 o
  -8  14   7        1.79       29.91     42.66 o
  -7  14   7     1290.31     1168.01     65.23 o
  -6  14   7     1370.15     1383.32     53.77 o
  -5  14   7       39.30       68.59     21.14 o
  -4  14   7     1063.99      984.56     42.65 o
  -3  14   7       86.30      116.54     34.60 o
  -2  14   7     3297.64     3058.37    150.64 o
  -1  14   7     1650.09     1558.41     42.92 o
   0  14   7      767.08      716.04     21.39 o
   1  14   7      323.28      334.15     16.72 o
   2  14   7      320.36      283.46     17.91 o
   3  14   7      218.93      231.53     17.37 o
   4  14   7      836.23      754.59     26.88 o
   5  14   7      333.90      311.27     24.08 o
   6  14   7       21.65      -53.10     53.10 o
   7  14   7      537.47      449.77     79.03 o
   8  14   7        4.26      -33.74     71.73 o
  -9  15   7      185.31      239.66     55.53 o
  -8  15   7     2111.23     1944.99    107.59 o
  -7  15   7      148.74      172.43     28.34 o
  -6  15   7     1260.88     1187.26     57.40 o
  -5  15   7      294.18      306.84     29.24 o
  -4  15   7      157.55      164.87     23.49 o
  -3  15   7       19.89        2.11     18.21 o
  -2  15   7     4816.06     4724.26    132.81 o
  -1  15   7      529.03      514.62     47.85 o
   0  15   7     1911.43     2015.23     43.75 o
   1  15   7      193.33      216.58     14.44 o
   2  15   7      241.87      210.01     16.85 o
   3  15   7        0.37       -2.72     12.35 o
   4  15   7       83.46       85.75     15.00 o
   5  15   7        5.23      -27.81     27.81 o
   6  15   7      276.24      150.39     65.82 o
   7  15   7       12.47       61.49     62.59 o
  -8  16   7      213.89      235.41     55.24 o
  -7  16   7      409.47      400.97     35.71 o
  -6  16   7      787.08      767.71     44.13 o
  -5  16   7      385.98      357.42     45.93 o
  -4  16   7      231.69      214.76     25.75 o
  -3  16   7       92.64       49.80     32.40 o
  -2  16   7      758.05      757.72     31.55 o
  -1  16   7     2482.86     2519.50     59.34 o
   0  16   7       63.20       64.84     14.20 o
   1  16   7     2228.40     2103.80     53.02 o
   2  16   7      279.91      258.21     22.01 o
   3  16   7       39.39       54.61     17.95 o
   4  16   7      539.13      572.82     53.04 o
   5  16   7      171.19      224.93     29.62 o
   6  16   7       20.28       10.98     58.13 o
   7  16   7       45.74       29.50     64.75 o
  -8  17   7       78.93      110.26     49.21 o
  -7  17   7      373.59      337.79     48.71 o
  -6  17   7       12.30       -5.50     23.35 o
  -5  17   7      565.58      576.02     37.90 o
  -4  17   7       52.12       73.23     28.54 o
  -3  17   7     1107.31     1116.25     46.32 o
  -2  17   7      653.19      549.34     41.38 o
  -1  17   7      147.94      100.74     17.55 o
   0  17   7      126.03      136.21     18.11 o
   1  17   7      784.47      779.73     33.29 o
   2  17   7       24.57       28.06     21.67 o
   3  17   7     1812.80     1808.97     95.33 o
   4  17   7       40.55       59.09     24.14 o
   5  17   7      334.22      394.04     58.22 o
   6  17   7       92.26       -9.84     61.28 o
   7  17   7       36.84       -8.74     68.77 o
  -8  18   7       10.07       20.93     46.56 o
  -7  18   7      155.35      184.49     31.35 o
  -6  18   7      459.30      506.14     48.95 o
  -5  18   7        1.73       -9.93     22.44 o
  -4  18   7     1499.71     1353.06     52.93 o
  -3  18   7      129.65      118.21     23.80 o
  -2  18   7      719.01      705.35     39.17 o
  -1  18   7      289.56      322.44     32.52 o
   0  18   7        3.44       20.99     15.23 o
   1  18   7     1507.12     1238.10     49.97 o
   2  18   7     1119.95     1071.98     88.64 o
   3  18   7      121.48      163.88     35.26 o
   4  18   7      240.21      255.45     31.44 o
   5  18   7        0.41        0.55     55.40 o
   6  18   7       84.28      128.55     63.87 o
   7  18   7       26.42      -13.60     63.10 o
  -8  19   7      494.44      516.51     42.45 o
  -7  19   7       60.85       84.51     28.72 o
  -6  19   7      947.97      880.63     48.68 o
  -5  19   7      809.57      824.57     47.09 o
  -4  19   7        5.25        3.25     21.73 o
  -3  19   7      122.13      179.99     52.11 o
  -2  19   7      329.58      369.37     30.81 o
  -1  19   7      118.07       97.71     18.07 o
   0  19   7     1060.74     1050.19     36.99 o
   1  19   7       62.16      110.80     24.45 o
   2  19   7       49.85       40.93     33.73 o
   3  19   7      297.46      391.07     95.52 o
   4  19   7      136.69      124.11     55.61 o
   5  19   7       35.09       -0.76     54.39 o
   6  19   7      425.53      280.32     71.26 o
  -7  20   7      756.34      812.90     49.99 o
  -6  20   7      391.61      388.92     37.49 o
  -5  20   7        2.58       -5.91     24.60 o
  -4  20   7      114.79      171.73     27.33 o
  -3  20   7      224.77      159.96     26.53 o
  -2  20   7      138.62      164.88     25.40 o
  -1  20   7      963.14      964.67     44.92 o
   0  20   7       28.21        8.82     21.59 o
   1  20   7     1079.96     1087.75     49.47 o
   2  20   7       66.74       94.53     25.44 o
   3  20   7       18.67       32.37     25.10 o
   4  20   7       73.60       75.37     27.96 o
   5  20   7      170.11      220.36     63.27 o
   6  20   7      167.36      199.24     67.95 o
  -7  21   7        2.43       22.70     28.79 o
  -6  21   7      201.41      235.16     33.68 o
  -5  21   7      608.87      595.55     41.97 o
  -4  21   7      191.94      135.94     27.14 o
  -3  21   7      670.95      760.40     43.02 o
  -2  21   7     1337.23     1228.83     96.69 o
  -1  21   7        7.87       24.22     21.66 o
   0  21   7      824.95      899.13     45.07 o
   1  21   7       18.98       48.69     33.18 o
   2  21   7      244.94      303.02     32.39 o
   3  21   7      768.61      681.14     42.57 o
   4  21   7      344.57      359.01     40.69 o
   5  21   7       16.50      117.08     61.96 o
   6  21   7        6.86       48.27     61.43 o
  -6  22   7      307.35      335.58     37.92 o
  -5  22   7        0.19       20.43     26.27 o
  -4  22   7      718.39      573.63     59.67 o
  -3  22   7       32.63       48.48     24.61 o
  -2  22   7      319.62      282.49     30.95 o
  -1  22   7      194.58      204.36     30.45 o
   0  22   7        2.71       29.16     57.06 o
   1  22   7      112.67      206.77     66.32 o
   2  22   7      499.50      557.92     82.01 o
   3  22   7      200.49      245.00     32.07 o
   4  22   7      527.16      631.22     43.95 o
  -6  23   7       61.85        9.67     28.35 o
  -5  23   7      277.30      268.25     34.35 o
  -4  23   7       76.16       71.13     29.44 o
  -3  23   7      831.90      760.85     44.41 o
  -2  23   7       10.32        1.52     24.02 o
  -1  23   7        0.82       -8.36     18.40 o
   0  23   7       76.81       48.09     37.59 o
   1  23   7      223.81      225.66     44.11 o
   2  23   7      251.40      225.57     39.47 o
   3  23   7      429.83      617.60     55.06 o
  -5  24   7        3.94      -26.43     26.43 o
  -4  24   7       82.18       62.37     28.84 o
  -3  24   7        7.67       72.88     37.49 o
  -2  24   7       45.36       48.01     34.12 o
  -1  24   7      719.42      806.21     61.62 o
   0  24   7       27.12       34.36     28.29 o
   1  24   7       34.05       54.85     33.69 o
   2  24   7      404.45      568.95     53.13 o
   3  24   7        0.39        8.17     32.48 o
  -5  25   7      117.73      114.39     43.56 o
  -4  25   7       54.82       57.55     40.43 o
  -3  25   7       28.50       25.54     35.98 o
  -2  25   7      687.05      720.42     62.15 o
  -1  25   7      219.34      162.51     39.98 o
   0  25   7      485.18      507.55     40.85 o
   1  25   7       87.25       88.26     26.43 o
   2  25   7       23.52       31.95     33.90 o
   3  25   7       89.36      137.36     38.47 o
  -4  26   7       58.54       53.26     41.78 o
  -3  26   7      105.36       84.37     39.92 o
  -2  26   7      308.18      350.44     50.00 o
  -1  26   7      222.06      189.26     42.92 o
   0  26   7      265.03      241.61     31.24 o
   1  26   7       48.83      100.53     27.54 o
   2  26   7       17.20       83.74     28.04 o
   3  26   7        0.75        1.05     25.01 o
  -3  27   7      403.50      398.19     54.30 o
  -2  27   7       20.19      -26.58     35.86 o
  -1  27   7       27.38       70.50     38.25 o
   0  27   7       36.34       50.07     36.19 o
   1  27   7      122.27      182.16     30.63 o
   2  27   7        0.22       -3.80     25.97 o
  -1  28   7      182.16      163.65     43.38 o
   0  28   7       40.63      141.22     41.15 o
 -10   0   8       58.48      142.12     49.36 o
  -8   0   8     2028.34     1992.69    100.63 o
  -6   0   8     1482.29     1393.32     76.13 o
  -4   0   8      719.36      683.74     26.76 o
  -2   0   8     2406.62     2426.97     59.39 o
   0   0   8    11233.42    11302.54    191.64 o
   2   0   8      752.98      732.43     22.18 o
   4   0   8      642.64      476.07     68.48 o
   6   0   8      783.83      807.50     41.88 o
   8   0   8        6.44        0.98     25.32 o
 -10   1   8       33.52       77.97     33.32 o
  -9   1   8      635.13      646.19     47.15 o
  -8   1   8       62.21       93.66     27.34 o
  -7   1   8     1100.48      982.73     49.41 o
  -6   1   8      136.64      143.17     22.87 o
  -5   1   8     4562.83     4362.69     82.17 o
  -4   1   8     2251.28     2086.93     37.35 o
  -3   1   8      152.07      116.12      9.30 o
  -2   1   8      348.15      352.25     17.17 o
  -1   1   8     1795.09     1627.72     26.14 o
   0   1   8      165.60      165.63      8.63 o
   1   1   8      297.01      271.53     11.85 o
   2   1   8     1038.07     1042.60     19.54 o
   3   1   8      450.62      399.45     19.22 o
   4   1   8      852.41      860.12     27.63 o
   5   1   8     1775.45     1722.97     40.68 o
   6   1   8      112.95       70.18     15.91 o
   7   1   8      177.13      213.12     22.72 o
   8   1   8      103.45       86.39     25.49 o
   9   1   8      378.73      274.16     55.04 o
 -10   2   8       65.96      116.20     33.79 o
  -9   2   8      994.11      931.98     81.64 o
  -8   2   8       90.16      112.44     28.87 o
  -7   2   8       46.01       -7.20     24.14 o
  -6   2   8       33.80       26.30     19.74 o
  -5   2   8      256.08      240.20     15.94 o
  -4   2   8      222.22      234.21     12.69 o
  -3   2   8     8023.06     7929.59    115.89 o
  -2   2   8      737.03      777.05     20.46 o
  -1   2   8      558.20      575.02     14.46 o
   0   2   8      150.14      158.63      8.54 o
   1   2   8      573.37      570.86     14.96 o
   2   2   8      154.18      162.44     10.22 o
   3   2   8     3309.72     3204.10     57.20 o
   4   2   8        5.52      -10.90     10.90 o
   5   2   8     1510.05     1484.74     37.64 o
   6   2   8        3.55       -0.28     14.02 o
   7   2   8       30.87       35.32     22.78 o
   8   2   8       15.68       37.38     24.21 o
   9   2   8      265.77      264.58     58.43 o
 -10   3   8      757.61      794.42     54.45 o
  -9   3   8       20.88        0.71     27.08 o
  -8   3   8       31.86       51.52     25.55 o
  -7   3   8      506.99      479.98     47.62 o
  -6   3   8      224.59      202.52     25.45 o
  -5   3   8     1444.08     1428.09     37.33 o
  -4   3   8     6265.59     5926.28     89.58 o
  -3   3   8        0.02       11.21      7.82 o
  -2   3   8     4244.42     4265.31     66.96 o
  -1   3   8     2050.55     2130.30     29.71 o
   0   3   8      156.11      160.58      7.89 o
   1   3   8       64.12       50.85      7.63 o
   2   3   8       45.66       45.88      6.92 o
   3   3   8      233.92      216.19     15.55 o
   4   3   8     1385.94     1376.26     34.73 o
   5   3   8     1254.24     1189.50     33.73 o
   6   3   8       74.39       73.41     18.43 o
   7   3   8        6.65      -10.96     15.46 o
   8   3   8      190.26      166.43     28.07 o
   9   3   8        9.29       17.05     47.14 o
 -10   4   8       34.85       49.42     31.37 o
  -9   4   8      296.37      320.44     38.49 o
  -8   4   8     1224.95     1278.02     89.89 o
  -7   4   8       17.12       20.99     21.52 o
  -6   4   8     1452.61     1385.91     53.56 o
  -5   4   8       10.27       17.19     11.56 o
  -4   4   8      217.88      246.32     25.24 o
  -3   4   8      529.45      499.73     16.77 o
  -2   4   8      162.69      141.37     10.28 o
  -1   4   8      455.51      448.87     14.09 o
   0   4   8     6664.99     6753.33     78.48 o
   1   4   8      501.46      511.46     15.07 o
   2   4   8     2585.38     2536.85     37.96 o
   3   4   8     1992.02     2074.67     42.79 o
   4   4   8      262.31      299.86     18.28 o
   5   4   8      338.39      329.77     20.63 o
   6   4   8      246.37      296.02     35.52 o
   7   4   8      204.71      174.62     20.40 o
   8   4   8      403.33      383.53     33.93 o
   9   4   8      251.36      279.95     55.26 o
 -10   5   8        0.55      -11.45     29.65 o
  -9   5   8      299.91      221.43     35.44 o
  -8   5   8       72.88       96.87     27.97 o
  -7   5   8     2275.14     2147.24    108.70 o
  -6   5   8      161.38      168.31     24.61 o
  -5   5   8      511.07      507.12     24.79 o
  -4   5   8     1782.24     1746.17     42.16 o
  -3   5   8      381.01      360.69     14.56 o
  -2   5   8      456.19      502.81     15.24 o
  -1   5   8     1209.65     1111.40     23.13 o
   0   5   8        5.05       10.63      6.42 o
   1   5   8     4782.15     4649.75     56.88 o
   2   5   8      195.64      199.52     10.50 o
   3   5   8       91.48       92.37     10.46 o
   4   5   8      525.29      517.86     22.85 o
   5   5   8        7.12       19.04     13.47 o
   6   5   8      178.99      223.08     19.75 o
   7   5   8       79.31       99.26     18.00 o
   8   5   8      108.70      108.78     32.59 o
 -10   6   8       18.49       34.10     40.65 o
  -9   6   8     1177.77      978.97     53.95 o
  -8   6   8      820.60      879.04     49.83 o
  -7   6   8      104.92      115.50     24.74 o
  -6   6   8     3600.83     3587.03     73.43 o
  -5   6   8     1013.30      915.64     31.31 o
  -4   6   8     1910.14     1887.13     43.96 o
  -3   6   8      916.77      893.63     20.21 o
  -2   6   8     1088.72     1027.78     21.82 o
  -1   6   8     1549.86     1550.15     28.46 o
   0   6   8     2650.29     2501.39     42.84 o
   1   6   8      131.25      129.43      9.39 o
   2   6   8       11.90       -5.17      7.10 o
   3   6   8     1034.84      983.02     33.36 o
   4   6   8      348.22      335.16     19.36 o
   5   6   8       53.02       71.28     15.56 o
   6   6   8      323.61      369.86     26.82 o
   7   6   8      191.25      143.73     19.80 o
   8   6   8      522.61      547.18     38.18 o
 -10   7   8      457.36      556.10     48.15 o
  -9   7   8       31.80       58.75     29.51 o
  -8   7   8      954.06      887.80     49.24 o
  -7   7   8        3.12       -3.26     21.56 o
  -6   7   8      260.35      250.68     29.57 o
  -5   7   8      148.77      181.95     27.37 o
  -4   7   8     3497.12     3648.37     72.39 o
  -3   7   8      611.88      649.49     17.26 o
  -2   7   8     2117.40     1981.26     33.44 o
  -1   7   8      701.34      756.91     25.17 o
   0   7   8      705.72      725.24     22.11 o
   1   7   8        5.24        3.30      9.08 o
   2   7   8      358.16      377.82     20.05 o
   3   7   8      412.80      376.30     16.32 o
   4   7   8      615.34      663.62     25.48 o
   5   7   8        9.89       11.57     13.82 o
   6   7   8       15.77       -0.49     19.83 o
   7   7   8       27.61       16.31     22.30 o
   8   7   8       44.44       -0.20     25.31 o
 -10   8   8       61.76       91.01     48.67 o
  -9   8   8     1684.28     1565.51     96.77 o
  -8   8   8      257.59      254.52     32.93 o
  -7   8   8      106.46       84.91     24.95 o
  -6   8   8      945.61      929.30     33.58 o
  -5   8   8     2688.36     2607.97     57.64 o
  -4   8   8        1.94       11.55     10.14 o
  -3   8   8     2302.12     2232.10     36.89 o
  -2   8   8      541.13      550.84     16.52 o
  -1   8   8     4168.14     4144.35     60.30 o
   0   8   8     1532.72     1495.99     32.20 o
   1   8   8       41.84       39.08     15.55 o
   2   8   8      219.37      211.23     14.89 o
   3   8   8      399.85      384.60     22.69 o
   4   8   8      803.22      820.76     32.16 o
   5   8   8     1067.42     1050.20     32.78 o
   6   8   8      445.47      445.90     24.77 o
   7   8   8       34.69       -0.76     22.48 o
   8   8   8        4.06      -24.56     24.56 o
  -9   9   8      963.23      928.72     81.48 o
  -8   9   8      127.33      114.83     44.61 o
  -7   9   8      892.58      909.81     72.35 o
  -6   9   8       73.39       79.76     15.72 o
  -5   9   8      305.77      378.29     21.56 o
  -4   9   8      631.08      622.61     22.37 o
  -3   9   8       17.45       -0.17      7.30 o
  -2   9   8       62.32      107.55     15.53 o
  -1   9   8      332.16      293.42     12.73 o
   0   9   8       13.84       29.92      8.71 o
   1   9   8     1074.40     1049.73     25.19 o
   2   9   8      362.68      436.13     17.54 o
   3   9   8     2666.44     2475.65     54.80 o
   4   9   8      498.95      541.59     25.43 o
   5   9   8      300.53      293.47     21.82 o
   6   9   8       76.18       62.47     17.38 o
   7   9   8        7.04      -22.87     22.87 o
   8   9   8       35.33       55.34     26.66 o
  -9  10   8      108.38       96.30     48.88 o
  -8  10   8     1229.23     1097.17     81.52 o
  -7  10   8       17.64      -10.50     36.45 o
  -6  10   8     3779.16     3780.57     95.48 o
  -5  10   8       17.81        4.42     17.23 o
  -4  10   8      838.20      901.72     32.07 o
  -3  10   8        2.53       12.42     10.51 o
  -2  10   8      382.28      370.25     16.57 o
  -1  10   8      199.33      209.88     14.91 o
   0  10   8     4065.59     3965.67     66.68 o
   1  10   8     1696.63     1736.37     33.39 o
   2  10   8      959.89      908.69     24.44 o
   3  10   8      764.75      735.35     22.51 o
   4  10   8      234.73      201.18     24.40 o
   5  10   8       64.23       36.09     15.08 o
   6  10   8      522.16      558.23     29.87 o
   7  10   8        0.95      -14.44     22.68 o
   8  10   8      150.53      160.54     70.29 o
  -9  11   8      104.55      166.24     51.13 o
  -8  11   8      370.80      355.86     57.14 o
  -7  11   8      842.41      732.44     66.74 o
  -6  11   8        1.40        4.93     25.32 o
  -5  11   8       20.63       61.19     40.32 o
  -4  11   8      720.73      729.55     29.78 o
  -3  11   8      732.60      684.73     21.29 o
  -2  11   8     1165.53     1104.39     28.02 o
  -1  11   8      664.91      677.59     22.48 o
   0  11   8      422.75      412.65     18.42 o
   1  11   8     1438.39     1463.56     30.78 o
   2  11   8       37.57       16.47     10.99 o
   3  11   8       92.91       76.47     12.51 o
   4  11   8      582.97      517.70     23.99 o
   5  11   8      267.95      276.95     20.86 o
   6  11   8      163.49      152.92     30.24 o
   7  11   8        7.24        9.49     24.33 o
   8  11   8       36.92      -14.55     26.55 o
  -9  12   8      580.54      611.37     71.95 o
  -8  12   8      387.51      408.81     59.40 o
  -7  12   8      172.27      147.97     25.37 o
  -6  12   8       43.82       19.94     20.49 o
  -5  12   8     1623.79     1601.97     54.80 o
  -4  12   8      345.51      348.73     27.84 o
  -3  12   8     6107.23     5821.11    111.00 o
  -2  12   8      244.23      272.34     15.52 o
  -1  12   8     1629.28     1602.16     35.56 o
   0  12   8     3017.39     2900.07     53.47 o
   1  12   8       54.54       70.00     12.42 o
   2  12   8      963.81      929.42     28.00 o
   3  12   8       68.84       94.33     19.66 o
   4  12   8       25.66       45.37     16.29 o
   5  12   8      881.55      754.09     44.12 o
   6  12   8      283.34      316.45     25.73 o
   7  12   8        0.63      -10.02     53.50 o
   8  12   8       29.27      -67.23     67.23 o
  -9  13   8        2.90       32.08     46.74 o
  -8  13   8      132.45       82.98     45.78 o
  -7  13   8      901.16      883.00     46.16 o
  -6  13   8      396.78      317.07     30.47 o
  -5  13   8       66.25       90.32     21.96 o
  -4  13   8      857.91      827.94     41.12 o
  -3  13   8      792.92      738.25     30.58 o
  -2  13   8      549.70      589.30     21.96 o
  -1  13   8      988.07      979.96     38.26 o
   0  13   8      727.18      646.74     23.51 o
   1  13   8      381.78      341.17     30.35 o
   2  13   8     1620.66     1620.39     47.67 o
   3  13   8      716.58      550.43     46.29 o
   4  13   8     1193.29     1227.83     55.59 o
   5  13   8       36.32       33.90     17.64 o
   6  13   8        7.98      -12.91     22.45 o
   7  13   8       31.29       51.93     30.77 o
  -9  14   8       19.14       78.57     50.65 o
  -8  14   8      951.58      958.72     81.43 o
  -7  14   8      147.47      127.99     26.59 o
  -6  14   8      574.73      598.89     38.38 o
  -5  14   8      642.81      588.06     36.75 o
  -4  14   8      197.81      181.33     24.98 o
  -3  14   8      376.76      388.47     56.68 o
  -2  14   8      130.02       96.92     16.62 o
  -1  14   8       73.97       60.62     13.99 o
   0  14   8      773.43      694.05     31.66 o
   1  14   8     1005.28      906.51     33.25 o
   2  14   8      706.99      704.27     46.48 o
   3  14   8      537.55      524.32     23.58 o
   4  14   8       74.37       61.68     18.02 o
   5  14   8      288.76      319.01     26.86 o
   6  14   8      284.19      281.13     35.90 o
   7  14   8       18.18      -15.04     66.05 o
  -8  15   8       17.03       50.80     46.52 o
  -7  15   8      411.04      395.30     34.88 o
  -6  15   8      330.11      295.20     44.02 o
  -5  15   8     3403.42     3358.11     90.35 o
  -4  15   8        7.24      -17.95     31.02 o
  -3  15   8       40.58       33.38     20.29 o
  -2  15   8        4.65       -7.50     18.53 o
  -1  15   8      724.78      664.94     30.43 o
   0  15   8        4.68        0.69     10.24 o
   1  15   8     1682.71     1582.00     37.82 o
   2  15   8       40.36       15.96     12.68 o
   3  15   8       84.46       77.36     14.86 o
   4  15   8       38.64       56.04     29.34 o
   5  15   8       73.42       84.40     22.04 o
   6  15   8      150.52      124.61     69.71 o
   7  15   8      259.85      263.28     79.78 o
  -8  16   8       11.51       34.38     45.94 o
  -7  16   8       57.56      101.80     27.63 o
  -6  16   8      499.34      520.21     37.54 o
  -5  16   8      101.85      123.58     25.16 o
  -4  16   8        5.82       24.99     21.30 o
  -3  16   8     1544.59     1395.11     52.45 o
  -2  16   8     2040.17     1905.32     61.66 o
  -1  16   8      207.55      184.37     35.22 o
   0  16   8     1019.33     1006.15     31.07 o
   1  16   8       45.70       27.15     13.55 o
   2  16   8      186.54      195.12     18.06 o
   3  16   8      564.09      619.36     41.28 o
   4  16   8       13.53       35.31     18.17 o
   5  16   8      365.91      328.88     55.95 o
   6  16   8      445.82      389.31     78.33 o
   7  16   8       30.48       77.74     70.81 o
  -8  17   8        7.43       -9.93     44.95 o
  -7  17   8      412.63      334.53     35.07 o
  -6  17   8      170.12      227.68     31.10 o
  -5  17   8       28.61       11.59     22.59 o
  -4  17   8     1887.37     1714.06     59.66 o
  -3  17   8       63.43       70.67     22.56 o
  -2  17   8      992.83      907.38     60.66 o
  -1  17   8       42.58       43.87     21.08 o
   0  17   8       15.48       35.26     52.13 o
   1  17   8       17.97       21.66     22.11 o
   2  17   8      554.39      654.90     59.77 o
   3  17   8        2.33        0.09     23.09 o
   4  17   8      140.43      141.65     28.98 o
   5  17   8       39.24       35.33     26.20 o
   6  17   8       96.67       29.36     68.86 o
   7  17   8       22.76      -64.74     64.74 o
  -8  18   8       36.72       -5.86     48.47 o
  -7  18   8       63.55       28.00     26.70 o
  -6  18   8      163.37      169.12     29.93 o
  -5  18   8      554.89      600.59     40.38 o
  -4  18   8       12.64      -15.59     21.58 o
  -3  18   8      977.96      910.77     86.34 o
  -2  18   8        8.55       20.01     21.32 o
  -1  18   8      516.80      565.67     29.38 o
   0  18   8      424.78      408.73     32.73 o
   1  18   8      673.44      611.40     38.66 o
   2  18   8      210.39      273.67     31.48 o
   3  18   8      904.14      919.22     68.08 o
   4  18   8        8.24      -11.88     24.37 o
   5  18   8      950.89      988.58     52.45 o
   6  18   8       13.90      155.82     71.18 o
  -7  19   8      306.86      299.60     93.85 o
  -6  19   8       15.53       33.43     30.05 o
  -5  19   8      639.07      697.94     43.96 o
  -4  19   8      291.17      252.90     40.58 o
  -3  19   8        4.26        8.59     22.04 o
  -2  19   8       12.04       19.24     22.09 o
  -1  19   8      531.84      529.83     29.43 o
   0  19   8       68.00       71.60     23.64 o
   1  19   8     1077.77     1170.82    104.38 o
   2  19   8      268.81      343.00     33.54 o
   3  19   8        3.71       50.56     28.68 o
   4  19   8      132.31      234.84     32.65 o
   5  19   8        1.32       34.11     60.40 o
   6  19   8        9.79        8.96     62.90 o
  -7  20   8       40.02       53.31     28.78 o
  -6  20   8      515.39      520.33     42.32 o
  -5  20   8       54.22       65.56     27.68 o
  -4  20   8      238.95      294.35     32.77 o
  -3  20   8       13.59       20.21     23.10 o
  -2  20   8      464.74      468.43     35.36 o
  -1  20   8       28.49       67.93     24.12 o
   0  20   8      671.18      717.20     41.76 o
   1  20   8      103.52      134.58     27.61 o
   2  20   8      357.33      456.90     70.23 o
   3  20   8      341.10      337.66     34.95 o
   4  20   8       19.73       41.27     30.26 o
   5  20   8        5.21      -57.98     57.98 o
   6  20   8      311.13      351.38     80.62 o
  -7  21   8       56.96       39.62     38.12 o
  -6  21   8        4.07        9.42     27.72 o
  -5  21   8      264.44      257.30     44.83 o
  -4  21   8      535.63      482.69     38.77 o
  -3  21   8       58.77       37.99     25.01 o
  -2  21   8      625.33      584.85     59.47 o
  -1  21   8      931.58      926.85     93.98 o
   0  21   8       17.14       14.90     29.12 o
   1  21   8      486.14      503.58     37.91 o
   2  21   8       40.78       86.14     27.38 o
   3  21   8       22.51        9.31     25.88 o
   4  21   8      194.95      211.73     33.41 o
   5  21   8      118.81       -5.04     63.02 o
  -6  22   8      220.98      236.05     35.69 o
  -5  22   8      516.79      517.70     70.71 o
  -4  22   8        9.04       11.24     25.82 o
  -3  22   8      809.72      754.13     46.30 o
  -2  22   8        7.60       22.10     24.23 o
  -1  22   8      905.75      866.49     46.20 o
   0  22   8       25.45       46.90     41.34 o
   1  22   8        3.16       39.25     25.43 o
   2  22   8      177.46      212.31     37.44 o
   3  22   8      196.92      233.31     40.34 o
   4  22   8      116.92      157.63     32.67 o
   5  22   8      168.94      169.76     66.33 o
  -6  23   8       56.21       33.29     30.52 o
  -5  23   8        3.92       -4.38     27.35 o
  -4  23   8      255.80      236.87     33.75 o
  -3  23   8       12.07       13.06     25.98 o
  -2  23   8      116.26      138.36     37.11 o
  -1  23   8       59.79       76.88     26.98 o
   0  23   8       28.59       74.75     26.60 o
   1  23   8       13.85       38.37     26.16 o
   2  23   8      376.14      388.57     36.88 o
   3  23   8        4.72       35.62     31.83 o
  -5  24   8      290.28      224.97     36.11 o
  -4  24   8      216.76      184.79     31.69 o
  -3  24   8      713.03      764.00     46.22 o
  -2  24   8      122.71      167.35     30.41 o
  -1  24   8        4.81      -12.64     25.49 o
   0  24   8      532.70      567.26     40.76 o
   1  24   8       65.39       73.57     35.78 o
   2  24   8      986.65     1017.34     70.15 o
   3  24   8       91.50      151.27     39.45 o
  -4  25   8       60.29       77.95     40.46 o
  -3  25   8      213.48      260.17     45.54 o
  -2  25   8        9.86       37.12     36.21 o
  -1  25   8      321.45      257.49     44.96 o
   0  25   8      105.57       82.85     36.68 o
   1  25   8       29.59      114.73     38.87 o
   2  25   8        0.47        5.47     34.46 o
   3  25   8        2.22       77.96     37.21 o
  -3  26   8      192.89      161.71     43.36 o
  -2  26   8       38.52       64.26     38.00 o
  -1  26   8       72.40       13.58     35.91 o
   0  26   8      282.21      228.20     42.92 o
   1  26   8        1.16       30.68     26.14 o
   2  26   8      738.21      829.22     64.99 o
  -2  27   8      275.07      314.30     48.80 o
  -1  27   8       69.32       48.53     37.97 o
   0  27   8       77.59       71.35     38.38 o
  -9   0   9       18.50       61.84     43.42 o
  -7   0   9     2670.41     2568.35    115.62 o
  -5   0   9     3744.65     3818.31    142.45 o
  -3   0   9       80.15       73.14     19.33 o
  -1   0   9      364.67      355.56     17.74 o
   1   0   9     7271.73     7286.06    129.25 o
   3   0   9       78.13      111.14     27.05 o
   5   0   9        3.42       -1.98     19.03 o
   7   0   9      330.20      339.30     35.38 o
 -10   1   9      395.81      405.07     45.15 o
  -9   1   9      220.58      289.07     87.92 o
  -8   1   9      199.11      204.18     39.73 o
  -7   1   9      346.56      364.06     35.15 o
  -6   1   9      533.60      597.88     38.58 o
  -5   1   9      257.87      314.37     28.26 o
  -4   1   9      760.23      828.31     22.31 o
  -3   1   9      884.27      909.92     23.21 o
  -2   1   9      366.39      379.12     16.11 o
  -1   1   9      336.91      348.66     15.09 o
   0   1   9      181.20      219.11     10.23 o
   1   1   9     1155.32     1080.47     21.28 o
   2   1   9     1942.08     1896.67     42.35 o
   3   1   9       33.56       84.23     13.51 o
   4   1   9       22.66       19.73     13.23 o
   5   1   9       10.51        4.83     14.19 o
   6   1   9        1.78       -2.80     15.03 o
   7   1   9       29.46       25.70     18.34 o
   8   1   9      257.46      270.09     28.41 o
 -10   2   9      870.99      855.42     57.59 o
  -9   2   9       26.75       35.12     30.33 o
  -8   2   9      741.56      786.24     48.77 o
  -7   2   9      114.33      124.98     26.83 o
  -6   2   9        1.92       17.35     20.21 o
  -5   2   9     2013.99     1980.40     46.26 o
  -4   2   9     3018.80     2866.11     49.05 o
  -3   2   9        0.49       -6.33     12.66 o
  -2   2   9      551.36      506.59     18.27 o
  -1   2   9       35.12       39.33     10.85 o
   0   2   9     1849.01     1637.60     27.64 o
   1   2   9      668.83      663.12     19.37 o
   2   2   9     3961.34     3957.31     68.40 o
   3   2   9       21.02       33.63     15.23 o
   4   2   9      551.02      550.25     26.50 o
   5   2   9      578.19      506.23     24.66 o
   6   2   9      281.84      311.73     22.37 o
   7   2   9        1.96      -14.12     25.16 o
   8   2   9        0.53       17.26     25.08 o
 -10   3   9        5.41       18.41     33.83 o
  -9   3   9      809.64      799.45     51.65 o
  -8   3   9        6.46       37.66     26.35 o
  -7   3   9      791.89      850.15     47.89 o
  -6   3   9      272.73      296.12     29.33 o
  -5   3   9      339.92      358.96     20.94 o
  -4   3   9     1551.32     1462.28     36.56 o
  -3   3   9     6670.07     6520.48     98.16 o
  -2   3   9        3.35       -0.15      7.89 o
  -1   3   9     1894.23     1757.71     31.52 o
   0   3   9      221.08      203.53     10.16 o
   1   3   9     1012.26      997.42     18.51 o
   2   3   9        4.52       20.47     12.72 o
   3   3   9       86.44      112.24     14.57 o
   4   3   9      782.49      719.83     27.18 o
   5   3   9      423.81      486.17     37.26 o
   6   3   9      199.54      190.99     20.11 o
   7   3   9      117.19       67.91     19.05 o
   8   3   9       84.42       97.96     29.13 o
 -10   4   9       96.23      122.18     36.13 o
  -9   4   9      155.22      116.54     32.79 o
  -8   4   9      327.21      362.74     37.33 o
  -7   4   9      280.75      310.97     32.75 o
  -6   4   9      721.43      718.50     72.77 o
  -5   4   9     3370.50     3355.51     68.97 o
  -4   4   9      640.19      609.81     24.17 o
  -3   4   9      541.88      586.23     19.38 o
  -2   4   9     1393.23     1395.95     30.33 o
  -1   4   9     2474.81     2484.53     37.04 o
   0   4   9      192.98      190.35     10.05 o
   1   4   9      563.27      531.66     16.88 o
   2   4   9       25.78       23.04      9.05 o
   3   4   9       59.59       35.94     14.13 o
   4   4   9     1279.44     1299.12     59.52 o
   5   4   9      336.30      273.84     40.06 o
   6   4   9       80.61       78.43     17.80 o
   7   4   9      182.31      196.87     21.99 o
   8   4   9        1.34        1.78     25.30 o
 -10   5   9        0.88       -1.27     32.58 o
  -9   5   9      257.46      244.44     37.17 o
  -8   5   9      913.35      828.40     50.10 o
  -7   5   9       13.85       45.07     23.15 o
  -6   5   9     1453.33     1453.29     66.58 o
  -5   5   9       49.43       57.23     18.14 o
  -4   5   9     1400.94     1370.01     37.72 o
  -3   5   9      172.27      139.42     11.22 o
  -2   5   9      557.85      517.50     16.65 o
  -1   5   9       18.02       14.15     14.86 o
   0   5   9      873.40      879.46     19.40 o
   1   5   9     1783.59     1770.66     30.53 o
   2   5   9     4501.80     4431.67     66.66 o
   3   5   9      371.71      387.20     20.22 o
   4   5   9      914.97      834.69     28.88 o
   5   5   9        4.75       -4.07     14.35 o
   6   5   9      213.25      242.16     21.42 o
   7   5   9        8.32       -6.38     19.23 o
   8   5   9      508.83      495.77     38.29 o
 -10   6   9      674.16      751.13     53.88 o
  -9   6   9        8.38        1.63     28.61 o
  -8   6   9      878.84     1044.32     55.04 o
  -7   6   9     3974.35     3795.67    106.27 o
  -6   6   9      132.07      191.23     26.23 o
  -5   6   9      619.86      660.73     28.11 o
  -4   6   9      255.31      238.02     17.63 o
  -3   6   9      903.52      986.68     25.40 o
  -2   6   9      977.71      962.19     22.18 o
  -1   6   9      449.84      438.53     15.92 o
   0   6   9      464.10      440.26     18.06 o
   1   6   9     4215.85     4070.33     56.58 o
   2   6   9       16.88       19.76      9.37 o
   3   6   9      422.23      430.95     39.46 o
   4   6   9       30.01       31.68     13.88 o
   5   6   9       42.14       56.79     15.92 o
   6   6   9      597.13      623.66     28.97 o
   7   6   9       54.04       56.62     18.97 o
   8   6   9      384.38      322.17     43.52 o
  -9   7   9      257.30      226.66     54.51 o
  -8   7   9      119.56      149.92     43.77 o
  -7   7   9      432.31      468.86     37.21 o
  -6   7   9       73.50       98.90     16.80 o
  -5   7   9       10.08       14.53     13.45 o
  -4   7   9      152.20      157.67     16.21 o
  -3   7   9     3172.03     3067.85     49.69 o
  -2   7   9       76.43       72.89      9.13 o
  -1   7   9     1746.15     1688.82     31.43 o
   0   7   9       23.42       17.51      8.92 o
   1   7   9      257.29      251.14     14.03 o
   2   7   9      436.58      414.65     17.15 o
   3   7   9      966.69     1016.44     40.50 o
   4   7   9       42.25       47.21     14.55 o
   5   7   9      972.42      933.16     32.30 o
   6   7   9        9.64       45.06     17.52 o
   7   7   9     1275.59     1267.12     40.39 o
   8   7   9      159.24      127.76     30.51 o
  -9   8   9        1.38      -41.52     41.52 o
  -8   8   9      323.29      445.63     61.25 o
  -7   8   9      137.78      122.17     40.41 o
  -6   8   9        3.56        4.55     14.17 o
  -5   8   9      639.58      613.83     28.21 o
  -4   8   9     1902.15     1782.38     44.80 o
  -3   8   9        6.10       -0.04      7.83 o
  -2   8   9     5481.01     5417.19     76.53 o
  -1   8   9      210.68      185.22     18.88 o
   0   8   9     1601.96     1536.22     30.56 o
   1   8   9      413.64      381.17     19.47 o
   2   8   9      394.49      365.27     16.92 o
   3   8   9      298.11      307.59     20.60 o
   4   8   9      419.41      413.74     22.24 o
   5   8   9      116.02       78.03     16.48 o
   6   8   9      338.35      406.54     24.99 o
   7   8   9      159.65      110.80     29.28 o
   8   8   9      183.02      165.64     37.45 o
  -9   9   9      520.72      444.68     65.60 o
  -8   9   9      866.92      833.22     76.48 o
  -7   9   9        4.58       -9.86     37.41 o
  -6   9   9     1193.71     1125.64     46.79 o
  -5   9   9        9.69       11.60     32.74 o
  -4   9   9     1403.46     1441.74     69.13 o
  -3   9   9      293.02      290.96     21.92 o
  -2   9   9       31.71       26.70      9.88 o
  -1   9   9      178.24      179.34     18.62 o
   0   9   9     1704.59     1661.11     40.03 o
   1   9   9        2.18        5.70      9.78 o
   2   9   9     4980.26     4614.46     69.71 o
   3   9   9      184.37      225.70     18.15 o
   4   9   9       35.27       22.83     18.34 o
   5   9   9      776.62      789.89     30.69 o
   6   9   9        2.12       -3.98     22.85 o
   7   9   9      188.92      183.24     29.82 o
   8   9   9        8.03        1.99     27.70 o
  -9  10   9      251.76      275.75     58.04 o
  -8  10   9       72.23       92.27     46.64 o
  -7  10   9     1102.24     1236.93     85.29 o
  -6  10   9       34.63       27.59     20.01 o
  -5  10   9     2062.83     2070.63     67.08 o
  -4  10   9       13.69       25.31     13.77 o
  -3  10   9        5.04       14.71      9.57 o
  -2  10   9        1.03       -8.94      8.94 o
  -1  10   9      805.47      840.37     24.93 o
   0  10   9      328.72      318.14     17.40 o
   1  10   9     3408.96     3150.98     57.16 o
   2  10   9      290.90      299.45     26.10 o
   3  10   9      722.29      741.12     27.81 o
   4  10   9        4.59       -8.22     14.79 o
   5  10   9      135.31       81.09     21.36 o
   6  10   9      198.53      194.58     21.43 o
   7  10   9      232.69      230.92     31.85 o
   8  10   9       31.46      -12.00     47.00 o
  -9  11   9      118.93       91.75     50.79 o
  -8  11   9       22.66       17.68     43.79 o
  -7  11   9      678.28      684.62     70.12 o
  -6  11   9     1452.49     1479.36     54.99 o
  -5  11   9      289.09      295.05     35.17 o
  -4  11   9     1518.28     1510.20     76.52 o
  -3  11   9      269.11      273.58     21.35 o
  -2  11   9       36.20       24.57     17.53 o
  -1  11   9     2013.95     2027.37     41.71 o
   0  11   9     2583.81     2464.37     48.37 o
   1  11   9       54.31       51.75     12.29 o
   2  11   9       39.26       64.28     20.96 o
   3  11   9      694.26      568.76     51.00 o
   4  11   9      172.15      148.13     19.82 o
   5  11   9       18.59       38.71     17.86 o
   6  11   9        8.72      -10.93     18.15 o
   7  11   9      131.96      172.82     99.10 o
  -9  12   9       27.64        5.31     47.04 o
  -8  12   9      908.42     1053.42     83.93 o
  -7  12   9      180.81      211.41     51.30 o
  -6  12   9       93.83      122.19     29.63 o
  -5  12   9       12.91       43.61     21.01 o
  -4  12   9     2423.69     2365.67     69.85 o
  -3  12   9      156.25      169.97     19.11 o
  -2  12   9     1316.38     1385.47     33.08 o
  -1  12   9      123.67       85.26     12.82 o
   0  12   9     2566.35     2438.92     62.75 o
   1  12   9       79.19       89.03     20.37 o
   2  12   9      602.88      613.56     28.57 o
   3  12   9       16.78       13.78     15.84 o
   4  12   9      462.86      458.91     41.09 o
   5  12   9       58.68       61.58     22.51 o
   6  12   9      788.18      727.92     36.03 o
   7  12   9        0.90       10.26     30.14 o
  -9  13   9       38.48       42.75     50.13 o
  -8  13   9      115.37      132.72     50.45 o
  -7  13   9      191.55      159.71     49.64 o
  -6  13   9      429.43      367.78     49.32 o
  -5  13   9      129.30       92.22     23.22 o
  -4  13   9      191.81      176.52     25.15 o
  -3  13   9     2417.85     2408.52     70.97 o
  -2  13   9      306.13      290.19     17.12 o
  -1  13   9      518.66      505.89     21.41 o
   0  13   9      487.35      505.17     22.12 o
   1  13   9      433.53      415.71     20.79 o
   2  13   9     1067.18     1013.32     30.71 o
   3  13   9      479.59      525.46     28.51 o
   4  13   9        2.11       -0.84     16.62 o
   5  13   9       11.23       12.83     29.93 o
   6  13   9       35.23       23.32     20.54 o
   7  13   9       96.92      102.39     33.64 o
  -8  14   9     1080.17     1238.90     94.72 o
  -7  14   9      466.62      491.89     38.16 o
  -6  14   9       14.40      -13.90     22.17 o
  -5  14   9      942.58      929.78     45.94 o
  -4  14   9        7.73       27.10     24.45 o
  -3  14   9       47.07       55.93     21.51 o
  -2  14   9     1229.99     1248.83     39.84 o
  -1  14   9     2466.33     2368.81     48.04 o
   0  14   9     1266.43     1124.85     31.70 o
   1  14   9      505.01      492.47     22.80 o
   2  14   9       89.04       91.79     15.21 o
   3  14   9      536.29      496.61     28.98 o
   4  14   9      397.92      394.01     26.83 o
   5  14   9        4.20       51.50     39.85 o
   6  14   9        3.00       -4.85     27.18 o
   7  14   9      642.13      555.22     47.51 o
  -8  15   9       28.85       57.52     48.44 o
  -7  15   9      216.83      230.12     31.58 o
  -6  15   9     1093.44     1049.86     50.59 o
  -5  15   9       48.82       67.05     37.05 o
  -4  15   9     1069.95     1200.51     50.45 o
  -3  15   9       33.57       49.29     21.71 o
  -2  15   9       36.48       52.56     21.90 o
  -1  15   9       36.55       68.52     16.12 o
   0  15   9      598.50      633.74     25.30 o
   1  15   9       75.55      109.85     20.31 o
   2  15   9     1188.68     1192.97     34.48 o
   3  15   9        8.44       -7.26     16.96 o
   4  15   9       28.50       20.39     22.50 o
   5  15   9      130.92      113.23     26.55 o
   6  15   9      277.83      205.55     36.27 o
   7  15   9        6.79       39.42     76.20 o
  -8  16   9      182.76      216.16     56.62 o
  -7  16   9     1275.12     1224.31     97.24 o
  -6  16   9       15.04       32.10     24.62 o
  -5  16   9      180.39      127.92     26.58 o
  -4  16   9      374.56      353.02     32.36 o
  -3  16   9       16.57       -0.25     20.87 o
  -2  16   9     1503.33     1540.89     56.93 o
  -1  16   9       25.84       13.44     22.43 o
   0  16   9       74.08       67.41     17.08 o
   1  16   9      730.93      695.02     37.59 o
   2  16   9      124.25       89.25     29.47 o
   3  16   9       16.93       38.12     18.25 o
   4  16   9      174.93      173.59     32.04 o
   5  16   9      476.24      481.40     44.25 o
   6  16   9        3.10      112.95     76.10 o
  -8  17   9       47.00       54.48     50.31 o
  -7  17   9       18.62       50.58     27.52 o
  -6  17   9      124.11      136.69     28.95 o
  -5  17   9      106.44      100.18     26.72 o
  -4  17   9        1.22       -1.61     22.43 o
  -3  17   9      907.18      931.47     46.43 o
  -2  17   9        1.23      -20.27     20.27 o
  -1  17   9      710.19      793.93     94.13 o
   0  17   9      105.76      112.39     25.06 o
   1  17   9      335.03      331.32     27.68 o
   2  17   9        0.46      -13.67     16.81 o
   3  17   9      401.03      323.19     33.46 o
   4  17   9        8.10       17.76     22.12 o
   5  17   9      182.54      203.84     33.68 o
   6  17   9        3.37      -64.37     64.37 o
  -7  18   9       55.22       48.84     27.97 o
  -6  18   9        5.29       32.26     26.37 o
  -5  18   9      296.27      284.69     33.06 o
  -4  18   9     1273.45     1183.64     51.62 o
  -3  18   9      133.50      154.81     26.95 o
  -2  18   9      958.73      939.72     75.37 o
  -1  18   9       61.17       62.70     37.88 o
   0  18   9      131.48      237.86     77.88 o
   1  18   9       62.08       73.19     32.16 o
   2  18   9       19.94       41.77     25.70 o
   3  18   9        4.98      -10.58     24.96 o
   4  18   9       48.71       39.63     29.32 o
   5  18   9       38.63       37.57     28.93 o
   6  18   9      139.11      105.16     71.50 o
  -7  19   9       39.37       14.78     28.29 o
  -6  19   9      386.47      365.23     37.97 o
  -5  19   9       22.67       -0.46     24.74 o
  -4  19   9      221.91      171.76     29.58 o
  -3  19   9      402.76      409.10     35.11 o
  -2  19   9        4.22        5.00     23.12 o
  -1  19   9       34.60       85.56     25.55 o
   0  19   9      180.33      158.36     28.44 o
   1  19   9        8.27       48.02     24.85 o
   2  19   9      424.77      499.46     55.06 o
   3  19   9      623.41      668.25    102.73 o
   4  19   9       81.69       66.49     29.01 o
   5  19   9        2.22      -56.08     64.61 o
  -7  20   9      384.16      306.78     54.52 o
  -6  20   9      334.89      369.47     38.03 o
  -5  20   9      746.07      825.75     99.03 o
  -4  20   9      374.61      389.28     40.14 o
  -3  20   9       59.11      103.39     27.09 o
  -2  20   9        0.78       29.47     24.35 o
  -1  20   9      980.53      951.09    103.90 o
   0  20   9       51.18       42.65     25.17 o
   1  20   9      739.34      901.27     48.68 o
   2  20   9      133.28      175.62     30.33 o
   3  20   9      145.08      241.26     34.29 o
   4  20   9        4.62        1.25     46.51 o
   5  20   9       52.26       84.79     65.28 o
  -6  21   9      291.50      308.37     44.69 o
  -5  21   9       26.85       40.04     28.29 o
  -4  21   9      307.97      274.49     33.60 o
  -3  21   9      666.14      617.69     42.39 o
  -2  21   9        4.94       -8.79     23.50 o
  -1  21   9       87.12      108.70     27.44 o
   0  21   9       31.34       63.31     26.07 o
   1  21   9      341.57      267.78     33.36 o
   2  21   9      274.58      302.86     34.96 o
   3  21   9      142.72      161.03     32.32 o
   4  21   9       51.70      111.68     32.05 o
   5  21   9       39.45       90.22     67.31 o
  -6  22   9       50.74      109.62     32.92 o
  -5  22   9       22.64       14.29     33.69 o
  -4  22   9      291.18      304.24     41.16 o
  -3  22   9      246.58      229.98     33.10 o
  -2  22   9      939.51      904.62     82.79 o
  -1  22   9      185.28      229.35     31.38 o
   0  22   9       14.71        9.51     25.04 o
   1  22   9      179.78      199.51     31.82 o
   2  22   9       23.35       95.82     29.60 o
   3  22   9       77.31      127.80     49.53 o
   4  22   9      208.46      271.09     37.04 o
  -5  23   9      100.60       71.67     60.37 o
  -4  23   9       32.35       22.66     49.01 o
  -3  23   9      149.71      133.77     30.46 o
  -2  23   9       15.65       29.85     41.54 o
  -1  23   9      131.91      120.54     29.52 o
   0  23   9        4.17       47.34     27.38 o
   1  23   9      171.03      218.06     32.95 o
   2  23   9      174.74      176.20     31.93 o
   3  23   9      355.52      454.04     54.97 o
  -4  24   9       71.38       33.48     28.10 o
  -3  24   9      115.62      138.10     45.37 o
  -2  24   9      659.52      725.51     46.84 o
  -1  24   9       11.50       -6.17     26.63 o
   0  24   9        0.47       -4.86     27.30 o
   1  24   9      470.42      591.41     42.80 o
   2  24   9       26.03      106.74     30.37 o
   3  24   9       99.80      152.70     40.14 o
  -3  25   9        4.16       19.88     50.60 o
  -2  25   9       11.69       -4.85     26.46 o
  -1  25   9      136.74      148.36     40.96 o
   0  25   9      544.76      611.17     58.48 o
   1  25   9        4.39       62.36     37.39 o
   2  25   9      588.40      660.36     59.81 o
  -2  26   9      272.20      413.24     54.28 o
  -1  26   9       81.80      118.25     41.82 o
   0  26   9      222.79      271.69     46.78 o
   1  26   9       21.02       64.57     38.57 o
 -10   0  10      139.42      172.76     56.06 o
  -8   0  10      244.80      292.51     54.23 o
  -6   0  10     4068.76     3853.07    149.35 o
  -4   0  10     1667.15     1621.43     47.27 o
  -2   0  10     2849.92     2705.68     69.00 o
   0   0  10      887.30      827.80     27.80 o
   2   0  10       36.14       29.62     17.75 o
   4   0  10     2274.69     2167.86    110.09 o
   6   0  10        7.26        0.71     46.05 o
   8   0  10        2.35      -27.64     28.35 o
  -9   1  10      104.65       74.23     57.15 o
  -8   1  10      700.92      678.07     69.46 o
  -7   1  10      420.73      477.02     60.20 o
  -6   1  10      103.16      103.19     27.80 o
  -5   1  10      212.91      247.13     47.15 o
  -4   1  10        9.04       20.72      8.93 o
  -3   1  10     1492.66     1349.76     36.88 o
  -2   1  10     2248.27     2124.70     41.00 o
  -1   1  10      651.78      617.21     28.50 o
   0   1  10     1531.71     1534.55     27.61 o
   1   1  10     2813.48     2918.89     54.88 o
   2   1  10      484.09      433.08     26.24 o
   3   1  10     1403.45     1283.44     35.31 o
   4   1  10        5.68        6.21     14.37 o
   5   1  10        2.64       -2.77     15.31 o
   6   1  10        2.85       -0.55     21.97 o
   7   1  10       15.94        1.57     18.61 o
   8   1  10      278.41      258.95     26.52 o
  -9   2  10     1325.13     1232.93     62.51 o
  -8   2  10      318.41      307.18     44.82 o
  -7   2  10     1035.58     1011.82     52.84 o
  -6   2  10      151.45      157.31     27.74 o
  -5   2  10        0.27        6.36     22.61 o
  -4   2  10      536.75      520.27     19.17 o
  -3   2  10     1098.87      992.47     25.98 o
  -2   2  10        1.70        4.55      9.26 o
  -1   2  10     2322.39     2209.70     43.19 o
   0   2  10       92.61       78.01      8.88 o
   1   2  10        9.74        5.26     11.54 o
   2   2  10      314.37      317.58     19.36 o
   3   2  10       24.72       24.94     13.30 o
   4   2  10      100.63      120.49     17.05 o
   5   2  10      773.20      826.52     31.30 o
   6   2  10      206.93      225.06     22.12 o
   7   2  10       75.88       45.09     19.61 o
   8   2  10        0.24      -18.58     25.74 o
  -9   3  10      123.75      116.56     34.13 o
  -8   3  10     1974.32     1990.91     93.22 o
  -7   3  10      310.03      296.16     34.06 o
  -6   3  10      307.25      365.66     34.39 o
  -5   3  10      561.50      589.63     26.58 o
  -4   3  10      426.08      394.37     16.90 o
  -3   3  10     1105.76     1136.82     27.84 o
  -2   3  10     4656.03     4639.70     74.84 o
  -1   3  10       45.81       46.51     10.83 o
   0   3  10      596.52      590.32     25.17 o
   1   3  10      862.36      841.37     37.03 o
   2   3  10      372.71      306.84     19.47 o
   3   3  10     2263.20     2194.29     56.91 o
   4   3  10      789.08      887.84     30.86 o
   5   3  10       62.49       45.24     17.06 o
   6   3  10      112.99      114.50     36.69 o
   7   3  10        2.62      -10.91     18.43 o
   8   3  10      233.29      240.19     54.67 o
  -9   4  10      484.40      511.83     45.75 o
  -8   4  10        2.88      -26.82     26.82 o
  -7   4  10      203.19      247.73     76.60 o
  -6   4  10     3104.82     2836.33     85.10 o
  -5   4  10      859.99      853.26     48.53 o
  -4   4  10      489.29      488.42     24.53 o
  -3   4  10      808.31      780.80     27.29 o
  -2   4  10      339.95      360.04     17.02 o
  -1   4  10     1605.03     1584.19     35.19 o
   0   4  10       42.37       41.23      9.66 o
   1   4  10      237.68      225.29     13.83 o
   2   4  10      370.81      384.71     20.43 o
   3   4  10      466.74      508.01     24.23 o
   4   4  10      430.40      375.76     30.15 o
   5   4  10       11.83        7.83     16.02 o
   6   4  10       32.38       47.50     18.52 o
   7   4  10        2.10      -26.18     26.18 o
   8   4  10        1.42      -17.00     26.89 o
  -9   5  10        1.66        8.65     30.23 o
  -8   5  10      150.64       90.97     30.29 o
  -7   5  10      686.64      672.31     43.93 o
  -6   5  10       64.78       82.64     24.38 o
  -5   5  10     2099.19     2060.04     50.47 o
  -4   5  10      651.96      640.07     27.99 o
  -3   5  10     1583.20     1541.04     33.20 o
  -2   5  10       97.44       82.34     11.86 o
  -1   5  10      114.38      139.36     14.99 o
   0   5  10       78.74       83.41     10.79 o
   1   5  10     2282.77     2227.61     40.33 o
   2   5  10     1499.92     1430.58     36.48 o
   3   5  10     1083.97     1040.74     32.77 o
   4   5  10       21.79        5.70     14.63 o
   5   5  10       42.26       40.65     16.89 o
   6   5  10       61.77       54.11     18.96 o
   7   5  10      159.43      215.94     24.13 o
   8   5  10       16.99      -30.32     30.32 o
  -9   6  10      176.62      189.24     54.26 o
  -8   6  10      108.58      109.63     30.12 o
  -7   6  10      298.58      292.23     33.84 o
  -6   6  10     1077.23     1052.50     51.79 o
  -5   6  10       69.16       85.74     15.98 o
  -4   6  10     1404.70     1360.15     38.92 o
  -3   6  10        8.25       19.74     13.15 o
  -2   6  10        3.90        6.53      8.65 o
  -1   6  10     1159.58     1086.58     30.26 o
   0   6  10     3533.22     3523.68     55.53 o
   1   6  10     1256.41     1138.84     27.63 o
   2   6  10      185.89      185.02     19.56 o
   3   6  10       21.65       30.15     19.58 o
   4   6  10      514.83      499.87     32.36 o
   5   6  10      239.67      224.37     21.28 o
   6   6  10        5.77       16.97     17.45 o
   7   6  10        6.43      -14.74     23.40 o
   8   6  10       16.48       -8.49     47.28 o
  -9   7  10      146.99      204.51     55.36 o
  -8   7  10     1066.71     1106.44     85.65 o
  -7   7  10       45.47        3.91     40.43 o
  -6   7  10      941.62      959.69     48.14 o
  -5   7  10       20.69       48.28     15.22 o
  -4   7  10     1594.63     1510.84     72.49 o
  -3   7  10      931.01      947.62     25.93 o
  -2   7  10     4528.34     4466.20     66.15 o
  -1   7  10     1314.72     1303.58     28.19 o
   0   7  10      845.52      847.90     34.54 o
   1   7  10        6.58        0.96     10.14 o
   2   7  10        8.02        5.23     15.14 o
   3   7  10      114.78       93.03     15.82 o
   4   7  10     1110.68     1132.64     41.68 o
   5   7  10      180.36      185.78     20.23 o
   6   7  10      132.45      132.02     20.93 o
   7   7  10       21.13      -10.89     19.11 o
  -9   8  10      405.24      360.37     63.33 o
  -8   8  10       77.67       38.58     44.15 o
  -7   8  10      562.67      613.97     67.21 o
  -6   8  10      197.46      252.90     26.70 o
  -5   8  10      221.32      273.70     26.69 o
  -4   8  10      329.42      348.40     28.07 o
  -3   8  10      559.41      562.55     20.85 o
  -2   8  10      434.45      408.31     18.58 o
  -1   8  10      870.90      871.69     23.24 o
   0   8  10     1835.45     1833.88     35.47 o
   1   8  10        5.82       10.06     10.36 o
   2   8  10      180.26      181.06     27.54 o
   3   8  10        1.82       -2.79     13.71 o
   4   8  10      122.07       76.76     17.99 o
   5   8  10     1693.24     1670.02     43.70 o
   6   8  10       44.20       27.23     18.37 o
   7   8  10        3.38        9.76     20.12 o
  -9   9  10        1.54      106.59     52.81 o
  -8   9  10       81.87       95.71     46.76 o
  -7   9  10      491.83      423.49     60.63 o
  -6   9  10       39.74       40.82     26.26 o
  -5   9  10     2758.11     2733.64     77.20 o
  -4   9  10     1115.37     1128.69     46.44 o
  -3   9  10      841.76      805.45     24.83 o
  -2   9  10     2113.64     2111.70     42.68 o
  -1   9  10        0.32       -7.09     10.35 o
   0   9  10     1617.26     1520.65     38.55 o
   1   9  10       66.99       79.53     13.08 o
   2   9  10       28.29       35.47     13.91 o
   3   9  10     1038.78      958.70     32.05 o
   4   9  10        3.79       11.18     15.35 o
   5   9  10      308.77      250.04     22.30 o
   6   9  10      188.18      246.59     23.71 o
   7   9  10      233.74      203.82     39.53 o
  -9  10  10      275.16      227.72     59.89 o
  -8  10  10        2.74      -28.67     41.87 o
  -7  10  10       32.32       25.44     42.80 o
  -6  10  10     1000.94     1119.42     49.05 o
  -5  10  10       73.82       62.87     21.36 o
  -4  10  10      601.71      657.66     39.02 o
  -3  10  10       24.55       20.86     15.19 o
  -2  10  10       45.14       36.06     18.03 o
  -1  10  10      467.72      378.12     19.03 o
   0  10  10     2392.53     2362.59     50.56 o
   1  10  10      482.93      419.55     20.60 o
   2  10  10      276.95      286.86     21.93 o
   3  10  10       12.81       11.69     15.38 o
   4  10  10       89.12       92.00     19.30 o
   5  10  10       96.18       83.36     21.70 o
   6  10  10      406.23      420.27     48.38 o
   7  10  10        0.32      -29.98     29.98 o
  -9  11  10      100.18       67.17     50.85 o
  -8  11  10      547.42      536.22     70.45 o
  -7  11  10      416.97      430.27     61.83 o
  -6  11  10      250.40      266.90     29.06 o
  -5  11  10     2431.04     2323.86     70.70 o
  -4  11  10        1.88      -18.65     18.65 o
  -3  11  10      426.15      465.25     42.36 o
  -2  11  10     1848.06     1729.20     38.41 o
  -1  11  10      112.84      104.79     13.54 o
   0  11  10       50.32       46.48     12.84 o
   1  11  10     1352.32     1324.97     43.25 o
   2  11  10       35.62       50.90     16.27 o
   3  11  10      658.08      726.05     32.73 o
   4  11  10      258.76      259.00     24.05 o
   5  11  10      154.35      119.92     21.85 o
   6  11  10      327.78      378.40     29.83 o
   7  11  10       35.38       46.93     53.58 o
  -8  12  10      202.89      180.13     54.55 o
  -7  12  10      627.68      664.47     73.43 o
  -6  12  10      710.62      814.80     63.38 o
  -5  12  10        4.36        3.92     20.63 o
  -4  12  10       32.42       33.01     37.57 o
  -3  12  10      221.43      256.65     28.13 o
  -2  12  10        0.30       -3.20     11.47 o
  -1  12  10     3908.11     3761.77     66.87 o
   0  12  10      720.23      585.57     28.78 o
   1  12  10        8.07       14.39     12.68 o
   2  12  10       23.58       18.30     16.35 o
   3  12  10       15.57        4.74     16.61 o
   4  12  10        6.57       -2.03     26.57 o
   5  12  10      127.85      176.20     23.39 o
   6  12  10      448.31      441.72     59.65 o
   7  12  10        5.21      -10.88     30.10 o
  -8  13  10     1101.10      979.54     88.20 o
  -7  13  10      544.91      646.08     72.58 o
  -6  13  10      221.36      225.36     29.38 o
  -5  13  10       10.85       17.01     21.82 o
  -4  13  10      913.91      820.58     79.50 o
  -3  13  10      666.20      711.75     41.17 o
  -2  13  10      187.90      232.39     19.40 o
  -1  13  10        9.53       33.06     13.22 o
   0  13  10     1075.28     1031.80     31.05 o
   1  13  10      134.87      159.34     16.61 o
   2  13  10       16.48        7.07     40.51 o
   3  13  10      218.69      213.54     22.77 o
   4  13  10      262.51      247.36     26.68 o
   5  13  10      253.15      212.26     26.17 o
   6  13  10      922.67      923.63     80.14 o
  -8  14  10      134.85      142.99     54.85 o
  -7  14  10      238.97      266.58     58.23 o
  -6  14  10      822.00      782.51     46.23 o
  -5  14  10      404.46      397.16     65.54 o
  -4  14  10       24.35       52.89     23.21 o
  -3  14  10      169.05      162.79     26.65 o
  -2  14  10      596.82      533.22     32.22 o
  -1  14  10     1020.96     1085.74     36.50 o
   0  14  10      436.54      423.88     21.74 o
   1  14  10       81.27       73.29     15.09 o
   2  14  10      762.76      685.92     32.54 o
   3  14  10      127.61      141.26     23.19 o
   4  14  10      426.77      413.71     44.59 o
   5  14  10        2.50       -5.89     19.54 o
   6  14  10        1.55      -29.25     29.25 o
  -8  15  10       21.97       15.82     47.90 o
  -7  15  10       34.23       59.89     49.19 o
  -6  15  10        0.75       15.83     31.55 o
  -5  15  10     2317.63     2306.40     73.90 o
  -4  15  10        8.29       25.15     22.78 o
  -3  15  10      351.64      400.55     41.50 o
  -2  15  10       21.84       37.52     23.01 o
  -1  15  10      138.25      159.71     19.58 o
   0  15  10       20.20       16.05     16.07 o
   1  15  10      429.72      403.88     26.11 o
   2  15  10      231.28      154.91     27.95 o
   3  15  10      712.96      740.10     35.37 o
   4  15  10        3.24       -6.83     18.81 o
   5  15  10      262.74      250.86     26.79 o
   6  15  10       97.02       91.39     33.19 o
  -7  16  10      215.89      252.60     33.45 o
  -6  16  10      497.40      561.60     41.25 o
  -5  16  10      207.67      234.31     31.60 o
  -4  16  10      525.63      571.36     39.46 o
  -3  16  10      234.83      237.60     30.02 o
  -2  16  10      304.58      337.37     32.83 o
  -1  16  10     1071.67     1063.09     49.82 o
   0  16  10      372.32      343.66     27.46 o
   1  16  10        4.06        1.26     16.80 o
   2  16  10      322.05      332.85     28.14 o
   3  16  10        3.08       11.34     31.94 o
   4  16  10       38.01       36.28     20.89 o
   5  16  10       36.16       12.18     30.87 o
   6  16  10       36.26       23.92     31.74 o
  -7  17  10      194.48      158.69     31.35 o
  -6  17  10      401.61      447.79     39.21 o
  -5  17  10       24.99        8.96     24.85 o
  -4  17  10       14.06       32.42     38.21 o
  -3  17  10        2.40      -21.25     21.25 o
  -2  17  10      323.76      395.68     35.28 o
  -1  17  10       77.39       72.61     25.09 o
   0  17  10      834.60      865.79     35.56 o
   1  17  10       37.21       57.43     31.66 o
   2  17  10       66.31       59.83     19.96 o
   3  17  10        0.23      -14.09     18.52 o
   4  17  10      166.63      212.37     45.78 o
   5  17  10       58.59       98.01     24.27 o
  -7  18  10      372.83      382.63     38.73 o
  -6  18  10       81.69       86.74     29.55 o
  -5  18  10        7.21       30.92     30.56 o
  -4  18  10      411.50      419.20     37.00 o
  -3  18  10      460.61      467.33     37.95 o
  -2  18  10      126.61      128.76     27.89 o
  -1  18  10     1132.32     1103.15     51.81 o
   0  18  10        5.67       40.34     24.67 o
   1  18  10       42.09      101.72     27.41 o
   2  18  10        2.01       11.92     35.22 o
   3  18  10        1.61      -20.33     28.20 o
   4  18  10      196.54      187.85     34.19 o
   5  18  10       64.07      114.57     32.69 o
  -6  19  10       60.86      115.47     31.17 o
  -5  19  10      616.80      682.46     46.11 o
  -4  19  10      222.45      203.93     58.76 o
  -3  19  10      353.27      341.04     34.80 o
  -2  19  10       95.46      159.26     29.56 o
  -1  19  10        3.43       32.73     24.83 o
   0  19  10       81.72      124.94     27.62 o
   1  19  10      247.75      303.31     34.37 o
   2  19  10        1.49       11.02     26.54 o
   3  19  10      469.48      468.39     44.70 o
   4  19  10      148.14      214.28     35.05 o
   5  19  10       46.29        2.03     66.03 o
  -6  20  10      143.59      202.32     34.36 o
  -5  20  10        7.80      -12.69     26.55 o
  -4  20  10      581.79      625.73     50.71 o
  -3  20  10        0.08       -1.92     25.57 o
  -2  20  10       52.09       39.50     25.90 o
  -1  20  10        7.44       53.82     26.50 o
   0  20  10      440.01      479.64     39.54 o
   1  20  10      234.26      164.13     31.39 o
   2  20  10      164.78      189.00     33.69 o
   3  20  10      157.32      138.61     33.20 o
   4  20  10      201.03      231.77     51.61 o
  -6  21  10      147.37      164.77     33.72 o
  -5  21  10      667.77      625.49     45.68 o
  -4  21  10        7.62        1.73     50.37 o
  -3  21  10      446.11      570.75     91.61 o
  -2  21  10      679.13      708.89     55.91 o
  -1  21  10      129.85      203.01     31.48 o
   0  21  10      239.43      179.08     31.39 o
   1  21  10      113.75      145.99     31.09 o
   2  21  10      349.63      462.91     61.39 o
   3  21  10      376.00      512.40     57.11 o
   4  21  10       79.32       44.61     36.27 o
  -5  22  10       51.27       87.22     30.77 o
  -4  22  10       16.85       22.70     27.60 o
  -3  22  10       15.23       70.50     28.79 o
  -2  22  10      175.85      154.22     31.46 o
  -1  22  10      686.45      832.38     49.99 o
   0  22  10      183.12      201.39     32.78 o
   1  22  10       12.16       63.83     29.15 o
   2  22  10      364.85      412.06     40.05 o
   3  22  10        0.98      -10.10     28.95 o
  -4  23  10      105.80      114.01     31.18 o
  -3  23  10      153.83      161.83     32.64 o
  -2  23  10      785.00      835.57     49.83 o
  -1  23  10       28.48       41.48     69.93 o
   0  23  10      568.11      615.92     44.64 o
   1  23  10       39.27       16.50     28.34 o
   2  23  10        0.63       45.50     29.40 o
   3  23  10      295.42      472.31     69.75 o
  -3  24  10      479.76      539.98     98.02 o
  -2  24  10       96.08      134.87     43.65 o
  -1  24  10       45.49       73.93     29.85 o
   0  24  10       91.03       56.68     59.64 o
   1  24  10       45.59       95.59     30.44 o
   2  24  10       16.92       53.49     29.43 o
  -2  25  10        2.77       28.35     29.85 o
  -1  25  10       45.54       93.10     30.82 o
   0  25  10      290.03      408.89     40.10 o
  -9   0  11      366.36      331.94     58.60 o
  -7   0  11      366.48      236.12     47.39 o
  -5   0  11     2968.04     2997.37    124.90 o
  -3   0  11     3529.12     3604.49    104.80 o
  -1   0  11      560.05      509.68     57.66 o
   1   0  11        9.37       -7.52     18.15 o
   3   0  11       94.16       88.40     23.13 o
   5   0  11     1348.00     1290.74     95.88 o
   7   0  11        0.21      -26.65     26.65 o
  -9   1  11      381.50      357.98     55.81 o
  -8   1  11      160.94      149.21     34.59 o
  -7   1  11      880.09      846.50     75.18 o
  -6   1  11      183.20      187.61     29.92 o
  -5   1  11      238.55      229.03     29.55 o
  -4   1  11     4444.19     4235.21     69.71 o
  -3   1  11     1431.93     1426.87     32.82 o
  -2   1  11      169.70      137.57     13.51 o
  -1   1  11       24.75        5.15     11.29 o
   0   1  11        6.77        5.13     12.68 o
   1   1  11      869.40      846.87     30.29 o
   2   1  11     2157.77     2109.52     50.71 o
   3   1  11       80.86      114.53     17.14 o
   4   1  11      285.82      279.10     21.79 o
   5   1  11      117.12      117.38     19.66 o
   6   1  11       15.34       37.81     22.68 o
   7   1  11      402.12      445.28     31.58 o
  -9   2  11       12.27       15.79     31.98 o
  -8   2  11      299.91      186.96     35.22 o
  -7   2  11       20.54       59.88     28.13 o
  -6   2  11     1151.19     1213.76     57.31 o
  -5   2  11       21.83       23.56     23.17 o
  -4   2  11       58.38       69.42     14.31 o
  -3   2  11      435.61      484.52     20.08 o
  -2   2  11      458.95      467.81     19.96 o
  -1   2  11      208.08      233.48     16.43 o
   0   2  11     5418.98     5233.14     85.94 o
   1   2  11       42.96       25.18     13.03 o
   2   2  11      618.11      605.09     26.27 o
   3   2  11      104.85       99.83     17.11 o
   4   2  11       38.16       34.55     16.66 o
   5   2  11       94.93      133.37     20.28 o
   6   2  11      623.97      651.22     31.90 o
   7   2  11        0.45      -22.93     22.93 o
  -9   3  11      907.18      922.13    159.61 o
  -8   3  11       13.90       63.62     31.05 o
  -7   3  11     1191.39     1203.14     60.47 o
  -6   3  11        4.27       11.86     24.83 o
  -5   3  11      721.69      699.23     42.35 o
  -4   3  11        4.89       -4.46     13.33 o
  -3   3  11     1197.13     1094.56     28.69 o
  -2   3  11       70.06       84.88     12.44 o
  -1   3  11     2544.17     2519.11     48.72 o
   0   3  11       44.12       67.06     13.36 o
   1   3  11      308.72      301.26     19.57 o
   2   3  11     3450.64     3298.07     62.43 o
   3   3  11        7.45       23.33     14.91 o
   4   3  11        1.96       -9.19     26.05 o
   5   3  11       89.80       94.10     20.64 o
   6   3  11      150.16      110.65     20.92 o
   7   3  11       68.92       88.54     25.11 o
  -9   4  11       10.79       16.42     34.20 o
  -8   4  11      358.42      391.17     40.82 o
  -7   4  11        5.30        2.98     30.77 o
  -6   4  11       67.65       74.40     58.53 o
  -5   4  11     1084.07     1050.24     39.74 o
  -4   4  11      348.21      352.86     22.32 o
  -3   4  11     2906.47     2946.44     53.15 o
  -2   4  11      915.49      901.91     28.75 o
  -1   4  11       70.14       62.65     12.62 o
   0   4  11      335.01      320.91     21.38 o
   1   4  11      257.81      275.07     19.03 o
   2   4  11      271.20      266.67     19.82 o
   3   4  11      634.32      597.33     27.23 o
   4   4  11        4.44       35.53     16.33 o
   5   4  11       82.82       91.04     19.75 o
   6   4  11      561.78      603.97     31.44 o
   7   4  11       22.84       15.64     20.66 o
  -9   5  11       45.42       61.74     49.75 o
  -8   5  11        8.32       11.07     28.24 o
  -7   5  11        1.38      -24.23     26.35 o
  -6   5  11     1086.07     1042.42     53.56 o
  -5   5  11       78.74       59.87     16.27 o
  -4   5  11     2454.86     2446.15     60.47 o
  -3   5  11      396.18      385.46     18.30 o
  -2   5  11      177.57      176.08     14.41 o
  -1   5  11      216.53      237.25     16.64 o
   0   5  11        8.98       11.67     16.84 o
   1   5  11      163.70      166.20     17.37 o
   2   5  11     1065.14     1118.85     34.03 o
   3   5  11        0.15      -13.97     13.97 o
   4   5  11      244.89      260.97     21.65 o
   5   5  11       83.78       60.50     18.60 o
   6   5  11       90.66       81.97     20.30 o
   7   5  11       20.46        2.33     32.82 o
  -9   6  11      584.74      577.63     74.35 o
  -8   6  11      299.26      265.57     56.07 o
  -7   6  11      132.89       99.96     36.79 o
  -6   6  11      261.27      317.81     61.23 o
  -5   6  11      836.08      859.06     54.39 o
  -4   6  11      177.50      194.95     19.23 o
  -3   6  11      477.22      466.62     25.43 o
  -2   6  11       79.61       95.18     12.86 o
  -1   6  11      117.53       88.86     11.67 o
   0   6  11     1595.31     1517.60     43.64 o
   1   6  11       56.17       60.36     14.27 o
   2   6  11       42.41       37.67     14.67 o
   3   6  11      322.74      356.62     22.57 o
   4   6  11       81.93       78.22     17.69 o
   5   6  11       73.90       60.79     18.86 o
   6   6  11       15.23       47.71     19.96 o
   7   6  11        2.04      -10.54     26.59 o
  -9   7  11      560.69      669.08     79.80 o
  -8   7  11      126.98      150.87     53.00 o
  -7   7  11     1289.34     1219.65     89.39 o
  -6   7  11      271.87      273.03     52.49 o
  -5   7  11     1287.57     1253.40     70.77 o
  -4   7  11        2.83        2.78     18.67 o
  -3   7  11      919.96      918.09     30.93 o
  -2   7  11       58.40       62.98     10.82 o
  -1   7  11     1328.28     1332.20     34.82 o
   0   7  11       83.23      102.41     12.29 o
   1   7  11     2659.62     2632.98     58.18 o
   2   7  11      317.23      316.06     25.77 o
   3   7  11       61.77       70.44     16.56 o
   4   7  11        0.75      -11.87     16.02 o
   5   7  11       48.46       52.04     18.74 o
   6   7  11        1.57      -15.67     21.26 o
   7   7  11       19.43      -21.12     23.90 o
  -9   8  11      259.10      334.74     66.90 o
  -8   8  11      647.32      543.35     70.14 o
  -7   8  11       84.47      141.87     48.68 o
  -6   8  11      664.30      887.95     78.58 o
  -5   8  11       69.70       81.99     22.16 o
  -4   8  11       15.12       35.65     19.76 o
  -3   8  11       43.19       29.15     20.23 o
  -2   8  11      125.14      123.10     13.83 o
  -1   8  11       29.92        7.52     15.75 o
   0   8  11      561.12      540.49     24.85 o
   1   8  11     1417.21     1354.58     60.23 o
   2   8  11        8.16      -11.07     13.91 o
   3   8  11       31.79        4.61     17.41 o
   4   8  11        4.76       -4.78     16.29 o
   5   8  11      171.10      160.25     21.39 o
   6   8  11      210.24      278.85     28.78 o
   7   8  11        9.40       16.47     21.37 o
  -9   9  11      400.07      349.78     68.28 o
  -8   9  11      243.71      193.48     54.02 o
  -7   9  11      589.43      532.45     66.81 o
  -6   9  11      192.03      242.53     49.20 o
  -5   9  11        5.57       14.30     27.76 o
  -4   9  11     1674.90     1732.82     60.10 o
  -3   9  11       85.28       91.63     21.86 o
  -2   9  11      133.62      176.69     15.05 o
  -1   9  11      338.66      332.48     22.89 o
   0   9  11     1209.50     1049.02     50.76 o
   1   9  11     1028.07     1063.18     37.56 o
   2   9  11      705.10      708.77     32.10 o
   3   9  11       42.99       40.47     17.83 o
   4   9  11       65.45      106.93     20.01 o
   5   9  11       10.11       16.77     19.14 o
   6   9  11       50.08       52.49     21.86 o
   7   9  11        2.86      -35.33     35.33 o
  -8  10  11        0.12      -43.24     43.24 o
  -7  10  11       34.26       40.46     46.35 o
  -6  10  11       87.60       46.63     23.34 o
  -5  10  11     1230.71     1164.04     52.91 o
  -4  10  11      109.78      148.16     25.03 o
  -3  10  11      611.41      679.76     40.18 o
  -2  10  11       75.65       80.47     13.31 o
  -1  10  11      129.93      101.98     14.49 o
   0  10  11       15.09       20.07     14.43 o
   1  10  11      508.34      508.96     27.46 o
   2  10  11       82.55       59.91     20.74 o
   3  10  11      361.63      370.27     26.25 o
   4  10  11       60.36       40.82     20.28 o
   5  10  11      271.76      298.57     29.19 o
   6  10  11       73.42       93.85     29.40 o
  -8  11  11        1.80      -11.47     46.93 o
  -7  11  11      140.71      168.23     52.65 o
  -6  11  11      214.21      206.01     28.83 o
  -5  11  11       63.40       90.27     32.31 o
  -4  11  11     1028.58     1125.06     61.16 o
  -3  11  11      459.99      475.04     35.27 o
  -2  11  11      127.86      130.12     19.95 o
  -1  11  11      262.62      262.22     18.03 o
   0  11  11      301.71      298.14     19.22 o
   1  11  11       70.70       51.07     14.18 o
   2  11  11      869.92      853.47     35.27 o
   3  11  11        0.97       18.36     26.89 o
   4  11  11        4.49      -18.14     18.14 o
   5  11  11       18.31       32.10     20.27 o
   6  11  11       61.21       57.00     22.90 o
  -8  12  11      830.72      863.91     85.55 o
  -7  12  11       23.29        8.96     45.74 o
  -6  12  11     1372.67     1370.55     57.03 o
  -5  12  11       20.93       32.48     22.97 o
  -4  12  11        0.33      -11.95     21.12 o
  -3  12  11      128.99      169.94     31.52 o
  -2  12  11       85.88      112.59     23.46 o
  -1  12  11       46.37       39.46     15.90 o
   0  12  11     1752.13     1731.08     41.15 o
   1  12  11      850.52      944.42     50.53 o
   2  12  11      107.49      104.80     29.27 o
   3  12  11       33.11       39.41     19.00 o
   4  12  11       69.05       63.21     25.71 o
   5  12  11      170.17      150.65     24.55 o
   6  12  11        4.06       54.22     23.12 o
  -8  13  11       31.85       49.86     51.89 o
  -7  13  11      209.65      260.44     57.79 o
  -6  13  11        0.79        9.77     23.73 o
  -5  13  11      313.13      401.95     52.84 o
  -4  13  11      430.09      415.06     35.09 o
  -3  13  11      424.47      510.42     37.94 o
  -2  13  11       21.14       30.57     15.83 o
  -1  13  11      701.24      680.13     31.16 o
   0  13  11       63.82       59.63     17.45 o
   1  13  11     1004.95     1000.56     43.77 o
   2  13  11        1.12      -10.51     27.85 o
   3  13  11      122.93      142.00     21.98 o
   4  13  11       59.06       48.57     28.06 o
   5  13  11      555.62      633.90     57.36 o
   6  13  11       74.26       85.77     24.62 o
  -8  14  11       75.00       52.25     53.21 o
  -7  14  11       96.11       98.42     51.25 o
  -6  14  11        4.61       25.53     25.96 o
  -5  14  11      231.35      325.66     50.70 o
  -4  14  11       78.37      173.99     28.25 o
  -3  14  11     2053.20     2033.92     69.00 o
  -2  14  11     2358.74     2334.12     94.99 o
  -1  14  11        6.44       20.72     15.92 o
   0  14  11       62.68       66.68     19.18 o
   1  14  11       13.70       13.14     17.35 o
   2  14  11      204.72      189.52     22.41 o
   3  14  11       66.97       67.82     20.35 o
   4  14  11       42.22      -10.55     20.03 o
   5  14  11      128.55      161.51     63.90 o
   6  14  11        7.73      -11.54     21.59 o
  -7  15  11       22.14       15.93     50.63 o
  -6  15  11      237.81      239.88     33.04 o
  -5  15  11      105.65      115.81     28.03 o
  -4  15  11     2564.41     2397.47     76.78 o
  -3  15  11      207.92      256.47     31.74 o
  -2  15  11     1035.33     1165.29     53.02 o
  -1  15  11       69.90       71.57     18.55 o
   0  15  11       13.57       -1.09     17.07 o
   1  15  11       45.31       38.27     18.55 o
   2  15  11      973.12      999.74     48.58 o
   3  15  11       57.66       57.89     21.06 o
   4  15  11      211.48      197.65     25.84 o
   5  15  11       29.84       41.35     32.37 o
  -7  16  11       92.51       54.86     51.91 o
  -6  16  11      173.88      211.40     71.50 o
  -5  16  11      535.04      543.69     40.78 o
  -4  16  11      314.31      284.35     33.14 o
  -3  16  11       49.67      104.41     28.08 o
  -2  16  11      243.72      249.42     31.73 o
  -1  16  11       70.42       60.70     18.81 o
   0  16  11      379.83      387.29     63.20 o
   1  16  11      261.65      276.00     25.04 o
   2  16  11      664.47      637.09     75.81 o
   3  16  11      451.64      511.32     45.97 o
   4  16  11      191.28      223.77     26.90 o
   5  16  11       32.08       47.09     23.03 o
  -7  17  11      441.32      463.72     71.47 o
  -6  17  11      309.88      358.99     37.58 o
  -5  17  11      131.26      111.55     53.36 o
  -4  17  11       40.69       78.19     35.93 o
  -3  17  11      773.12      780.43     46.60 o
  -2  17  11       11.10      -15.08     37.95 o
  -1  17  11      356.38      407.12     27.10 o
   0  17  11       29.04       50.90     19.35 o
   1  17  11      255.62      250.23     24.63 o
   2  17  11        2.75       20.63     19.48 o
   3  17  11        0.20      -12.34     20.39 o
   4  17  11       57.52       59.38     30.21 o
   5  17  11      272.63      313.32     31.20 o
  -6  18  11      385.91      461.13     42.27 o
  -5  18  11      115.84      125.02     30.64 o
  -4  18  11        7.70       18.22     26.00 o
  -3  18  11       16.04       39.33     26.41 o
  -2  18  11      389.25      458.10     86.41 o
  -1  18  11      194.07      177.86     30.44 o
   0  18  11      721.26      752.65     35.41 o
   1  18  11        0.37       12.98     30.70 o
   2  18  11      173.69      208.54     25.44 o
   3  18  11      230.94      205.83     26.17 o
   4  18  11        1.40       29.09     23.09 o
  -6  19  11      117.20       89.24     79.73 o
  -5  19  11        1.44       13.06     28.31 o
  -4  19  11     1249.88     1363.73     59.89 o
  -3  19  11      597.80      583.60     43.53 o
  -2  19  11      122.33      139.66     31.11 o
  -1  19  11      105.87      140.10     35.83 o
   0  19  11        0.25        4.93     42.55 o
   1  19  11       81.53      122.66     31.18 o
   2  19  11      436.46      602.08     44.77 o
   3  19  11      404.68      447.44     76.91 o
   4  19  11      280.90      315.01     39.34 o
  -5  20  11      403.01      400.64     40.59 o
  -4  20  11        6.27      -13.68     27.04 o
  -3  20  11      536.38      496.66     42.40 o
  -2  20  11       55.20       51.58     28.45 o
  -1  20  11      243.49      227.76     34.05 o
   0  20  11       80.02       97.72     30.38 o
   1  20  11       63.98      123.19     31.26 o
   2  20  11       82.36       71.72     30.25 o
   3  20  11      253.70      336.65     40.52 o
  -5  21  11      735.24      743.92     49.48 o
  -4  21  11      749.55      719.82     51.78 o
  -3  21  11       13.31      -19.01     27.12 o
  -2  21  11       44.64       61.62     29.79 o
  -1  21  11      198.68      289.09     35.26 o
   0  21  11      113.28      141.08     31.58 o
   1  21  11      470.36      444.10     41.24 o
   2  21  11       69.69      113.67     39.86 o
   3  21  11       27.53       58.39     31.62 o
  -4  22  11        0.68       49.48     29.89 o
  -3  22  11       90.36      112.14     32.82 o
  -2  22  11      327.17      382.04     40.25 o
  -1  22  11        0.84       14.63     28.99 o
   0  22  11      117.00      142.63     32.71 o
   1  22  11        1.11       74.36     58.83 o
   2  22  11      187.03      264.21     37.54 o
  -3  23  11      292.96      333.16     46.59 o
  -2  23  11        2.67       11.09     34.34 o
  -1  23  11      254.36      267.00     36.27 o
   0  23  11        1.32       70.20     30.36 o
   1  23  11       26.99      115.60     40.44 o
  -2  24  11       18.80       58.97     30.86 o
  -1  24  11      123.20      168.99     33.74 o
   0  24  11        4.31       48.45     30.29 o
  -8   0  12     1656.35     1726.51    108.47 o
  -6   0  12      172.23      128.54     42.60 o
  -4   0  12      456.11      503.46     29.76 o
  -2   0  12     2655.95     2472.26    107.52 o
   0   0  12      168.69      170.66     23.84 o
   2   0  12      275.26      340.16     31.70 o
   4   0  12      858.33      917.35     48.97 o
   6   0  12        2.68      -11.60     50.39 o
  -9   1  12      330.75      340.19     90.11 o
  -8   1  12      660.30      750.90     53.42 o
  -7   1  12       81.06       64.04     29.34 o
  -6   1  12      425.78      478.99     40.99 o
  -5   1  12      583.33      576.26     41.12 o
  -4   1  12      152.85      114.77     13.25 o
  -3   1  12      535.87      560.86     26.01 o
  -2   1  12       80.49       81.06     13.39 o
  -1   1  12       33.90       14.44     12.30 o
   0   1  12       83.89       77.93     20.52 o
   1   1  12        9.26        3.51     13.85 o
   2   1  12       49.65       69.73     16.39 o
   3   1  12      739.31      791.57     35.29 o
   4   1  12      148.90      227.08     22.26 o
   5   1  12       89.53       58.69     19.83 o
   6   1  12       14.21       31.96     35.57 o
   7   1  12       12.06      -17.58     29.64 o
  -9   2  12       35.12       74.19     35.52 o
  -8   2  12       80.64      138.29     36.11 o
  -7   2  12      575.44      632.37     84.16 o
  -6   2  12      179.98      196.47     32.53 o
  -5   2  12      198.96      211.36     30.43 o
  -4   2  12      366.20      431.50     29.76 o
  -3   2  12      145.19      139.46     17.33 o
  -2   2  12      240.83      256.71     26.27 o
  -1   2  12     4440.95     4379.93     75.09 o
   0   2  12      247.16      247.65     18.61 o
   1   2  12      613.32      637.74     27.27 o
   2   2  12      100.00      109.05     26.83 o
   3   2  12       98.16       57.43     17.11 o
   4   2  12       31.76       13.88     17.48 o
   5   2  12       46.72       51.36     19.80 o
   6   2  12       81.19       82.72     26.12 o
   7   2  12       30.07        1.84     33.42 o
  -9   3  12       14.58        2.85     32.69 o
  -8   3  12     1191.57     1197.74     63.16 o
  -7   3  12       14.49       -5.43     43.03 o
  -6   3  12     1350.94     1450.23     63.01 o
  -5   3  12       13.28        3.50     24.21 o
  -4   3  12       87.50       72.27     16.48 o
  -3   3  12     1366.09     1334.35     33.51 o
  -2   3  12     1805.82     1805.04     39.92 o
  -1   3  12       23.60       17.05     13.95 o
   0   3  12      260.74      287.06     21.41 o
   1   3  12        1.78        7.82     18.01 o
   2   3  12     1791.08     1692.08     47.15 o
   3   3  12        1.49       -3.67     15.60 o
   4   3  12        5.04      -12.00     19.58 o
   5   3  12       65.60       70.62     26.29 o
   6   3  12       27.23       33.07     22.41 o
   7   3  12        4.98      -13.51     21.15 o
  -9   4  12       72.07      211.78     58.42 o
  -8   4  12      797.64      769.93     54.30 o
  -7   4  12      803.90      817.37     52.21 o
  -6   4  12      449.04      417.70     39.58 o
  -5   4  12       13.34       21.70     24.85 o
  -4   4  12      747.63      771.05     32.93 o
  -3   4  12      427.35      407.84     19.81 o
  -2   4  12     1122.81     1069.32     30.67 o
  -1   4  12       13.40       14.23     12.85 o
   0   4  12       62.98       81.12     15.19 o
   1   4  12      618.62      569.49     25.81 o
   2   4  12       38.47       72.14     16.33 o
   3   4  12        9.76       -0.62     15.94 o
   4   4  12      272.89      288.54     23.61 o
   5   4  12      198.36      218.54     37.62 o
   6   4  12      490.19      462.23     50.14 o
   7   4  12       18.78       41.90     49.00 o
  -9   5  12      243.96      247.53     61.70 o
  -8   5  12        3.69       81.34     49.80 o
  -7   5  12        2.01       27.12     27.22 o
  -6   5  12        2.85       42.21     26.91 o
  -5   5  12     1543.83     1564.68     45.95 o
  -4   5  12      165.20      183.83     19.73 o
  -3   5  12      230.50      252.18     16.94 o
  -2   5  12       34.29       38.09     12.82 o
  -1   5  12     1182.93     1120.61     32.07 o
   0   5  12      645.32      653.51     26.25 o
   1   5  12      144.32      177.79     29.05 o
   2   5  12     1024.21      975.95     45.70 o
   3   5  12      699.80      758.12     31.29 o
   4   5  12        0.22      -16.80     16.80 o
   5   5  12      310.81      307.44     25.54 o
   6   5  12       42.72       17.84     21.79 o
  -8   6  12      239.28      358.66     64.23 o
  -7   6  12     1215.66     1267.46     92.43 o
  -6   6  12       72.19       79.13     43.99 o
  -5   6  12      324.07      391.87     39.27 o
  -4   6  12      295.31      325.60     23.82 o
  -3   6  12        5.90       -2.99     11.46 o
  -2   6  12     5837.85     5737.93     92.87 o
  -1   6  12       56.26       71.58     17.81 o
   0   6  12        4.50       20.79     13.61 o
   1   6  12     1038.63      985.83     32.56 o
   2   6  12       17.70       35.84     15.92 o
   3   6  12      141.71      116.56     20.21 o
   4   6  12       65.07       57.92     28.50 o
   5   6  12       58.21       36.95     20.01 o
   6   6  12       85.72       82.04     22.44 o
  -8   7  12      208.38      280.74     60.80 o
  -7   7  12       71.65       92.57     48.13 o
  -6   7  12      982.49      929.71     82.42 o
  -5   7  12        1.97        8.56     20.17 o
  -4   7  12      375.17      375.13     70.93 o
  -3   7  12      317.62      339.21     29.94 o
  -2   7  12      189.52      187.82     18.67 o
  -1   7  12      336.74      294.61     21.44 o
   0   7  12      482.28      507.37     23.73 o
   1   7  12      124.85      110.85     16.85 o
   2   7  12      230.72      198.51     19.82 o
   3   7  12      148.56      158.42     20.11 o
   4   7  12        0.45      -17.13     17.13 o
   5   7  12        7.31       -1.85     21.17 o
   6   7  12        4.06        7.08     20.53 o
  -8   8  12       86.24       34.45     50.07 o
  -7   8  12     1482.30     1377.40     98.29 o
  -6   8  12        3.42      -37.11     37.11 o
  -5   8  12      603.92      646.24     39.42 o
  -4   8  12      440.79      424.26     33.32 o
  -3   8  12      133.55      136.68     23.88 o
  -2   8  12       72.05       80.80     16.42 o
  -1   8  12     1734.31     1629.34     38.69 o
   0   8  12       12.35        3.21     16.63 o
   1   8  12      881.22      942.52     36.90 o
   2   8  12       13.69       12.62     16.74 o
   3   8  12      308.22      263.51     24.89 o
   4   8  12       26.50       39.16     20.24 o
   5   8  12        2.22        6.98     25.85 o
   6   8  12      177.40      143.16     35.14 o
  -8   9  12      327.41      265.34     63.64 o
  -7   9  12      115.03      184.59     55.69 o
  -6   9  12      509.66      546.58     69.09 o
  -5   9  12      170.73      212.01     28.21 o
  -4   9  12       78.59       79.78     24.18 o
  -3   9  12     1221.47     1189.48     51.10 o
  -2   9  12      136.93      132.60     17.82 o
  -1   9  12      576.18      559.47     30.82 o
   0   9  12       43.71       51.67     13.91 o
   1   9  12       69.51       82.75     18.27 o
   2   9  12      135.55      122.36     20.50 o
   3   9  12       16.68       30.24     19.90 o
   4   9  12       90.13       73.00     21.43 o
   5   9  12      144.84      179.42     38.92 o
   6   9  12      263.52      267.22     29.80 o
  -8  10  12       67.34       12.57     49.81 o
  -7  10  12      278.85      284.45     61.35 o
  -6  10  12      261.19      321.93     60.08 o
  -5  10  12        0.63       14.06     22.71 o
  -4  10  12     1603.43     1606.66     60.55 o
  -3  10  12      351.31      357.87     52.10 o
  -2  10  12     1535.92     1416.12     41.75 o
  -1  10  12      741.21      718.28     26.91 o
   0  10  12      298.55      310.88     20.21 o
   1  10  12       10.02       14.74     22.25 o
   2  10  12      138.53      158.08     21.76 o
   3  10  12       79.16       66.99     20.28 o
   4  10  12      639.09      656.09     35.54 o
   5  10  12       28.06       43.24     21.57 o
   6  10  12      366.15      301.54     30.58 o
  -8  11  12       19.47       22.35     52.36 o
  -7  11  12      109.65      146.15     56.22 o
  -6  11  12      152.80      218.18     58.28 o
  -5  11  12      761.23      810.94     46.92 o
  -4  11  12      326.82      306.83     31.86 o
  -3  11  12      653.38      707.86     56.14 o
  -2  11  12      473.39      464.74     26.94 o
  -1  11  12      277.37      313.32     24.10 o
   0  11  12      907.66      850.91     31.29 o
   1  11  12      127.09      113.47     19.89 o
   2  11  12      415.17      341.23     26.35 o
   3  11  12       76.36      120.42     22.20 o
   4  11  12       40.36       17.81     19.97 o
   5  11  12       11.66        8.13     24.36 o
   6  11  12       23.71       17.74     23.39 o
  -8  12  12        4.71      140.03     57.01 o
  -7  12  12     1276.77     1313.08     99.20 o
  -6  12  12      153.50      177.09     30.20 o
  -5  12  12     1022.51     1051.13     52.15 o
  -4  12  12      267.25      276.97     32.06 o
  -3  12  12       73.93      102.48     30.17 o
  -2  12  12      145.06       84.05     17.91 o
  -1  12  12      207.97      239.51     22.21 o
   0  12  12        8.47       73.16     18.36 o
   1  12  12      852.28      836.31     35.74 o
   2  12  12       47.31       46.64     19.23 o
   3  12  12      358.90      297.76     26.72 o
   4  12  12       32.42       52.71     40.52 o
   5  12  12       84.90      137.41     29.72 o
  -7  13  12        9.50      -12.83     51.04 o
  -6  13  12     1147.49     1264.75     57.78 o
  -5  13  12       47.29       79.62     27.66 o
  -4  13  12      156.68      190.61     35.46 o
  -3  13  12       10.35       17.83     50.03 o
  -2  13  12      338.28      350.75     34.91 o
  -1  13  12      766.47      749.95     63.41 o
   0  13  12      535.14      661.34     32.77 o
   1  13  12      148.62      146.81     21.38 o
   2  13  12       68.59       38.73     19.95 o
   3  13  12      159.46      128.84     22.72 o
   4  13  12        0.22       16.10     41.44 o
   5  13  12        1.16       58.78     23.76 o
  -7  14  12      571.75      684.36     81.63 o
  -6  14  12      313.53      330.15     36.66 o
  -5  14  12      402.71      358.27     36.87 o
  -4  14  12      298.06      335.29     88.45 o
  -3  14  12       21.73       72.14     31.06 o
  -2  14  12      204.46      227.44     31.23 o
  -1  14  12      315.52      338.03     25.03 o
   0  14  12       59.30       64.82     19.54 o
   1  14  12        3.91       11.64     18.69 o
   2  14  12       29.91       85.70     20.94 o
   3  14  12       47.35       39.42     20.84 o
   4  14  12      636.87      581.88     77.58 o
   5  14  12        0.65      -14.45     27.46 o
  -7  15  12       97.59       25.44     52.12 o
  -6  15  12       44.21       15.77     33.53 o
  -5  15  12      689.75      752.08     47.64 o
  -4  15  12      149.71      209.85     31.66 o
  -3  15  12     1364.64     1345.74     59.19 o
  -2  15  12       13.27       23.52     25.64 o
  -1  15  12       89.67       72.20     19.83 o
   0  15  12        2.54       12.59     18.37 o
   1  15  12       85.23      101.45     21.47 o
   2  15  12       20.01       46.89     20.25 o
   3  15  12       55.02       51.74     22.07 o
   4  15  12       42.36       34.51     22.45 o
   5  15  12       35.38       50.09     28.38 o
  -6  16  12        2.88       10.22     26.86 o
  -5  16  12       86.33      101.28     34.70 o
  -4  16  12      188.67      192.61     32.25 o
  -3  16  12      151.44      161.56     31.29 o
  -2  16  12      154.66      164.36     31.14 o
  -1  16  12      469.81      479.26     29.10 o
   0  16  12        2.93        3.57     18.57 o
   1  16  12      245.93      244.21     34.53 o
   2  16  12      308.43      370.74     53.93 o
   3  16  12       84.41       92.31     25.35 o
   4  16  12      134.09      131.73     62.94 o
  -6  17  12      222.22      279.26     36.78 o
  -5  17  12       66.77      134.03     31.86 o
  -4  17  12       20.35       37.65     37.35 o
  -3  17  12       95.16       87.88     36.01 o
  -2  17  12       74.42      101.56     36.86 o
  -1  17  12      105.62       81.75     23.89 o
   0  17  12     1470.87     1479.48     47.58 o
   1  17  12       14.82       33.07     20.52 o
   2  17  12        6.68       14.58     21.16 o
   3  17  12       33.05       13.39     23.91 o
   4  17  12       13.36       -2.37     22.98 o
  -6  18  12        4.85       54.01     30.51 o
  -5  18  12      130.99      131.41     32.48 o
  -4  18  12       40.51       41.65     28.94 o
  -3  18  12       66.46       92.08     30.74 o
  -2  18  12      109.63      111.40     35.69 o
  -1  18  12      129.67      197.55     33.29 o
   0  18  12       15.95       23.59     20.40 o
   1  18  12      334.19      348.59     29.05 o
   2  18  12       20.86       44.18     22.37 o
   3  18  12      269.91      223.12     27.62 o
  -5  19  12      156.70      161.17     33.21 o
  -4  19  12       24.14       44.03     29.29 o
  -3  19  12      290.16      257.15     63.97 o
  -2  19  12      281.39      285.44     36.62 o
  -1  19  12      281.15      299.38     36.31 o
   0  19  12      225.60      226.78     34.97 o
   1  19  12      155.04      300.13     37.86 o
   2  19  12        4.89       29.29     34.41 o
   3  19  12       24.37       76.23     69.10 o
  -5  20  12       80.79       89.39     39.91 o
  -4  20  12      133.37      198.40     36.04 o
  -3  20  12        7.74       13.32     29.05 o
  -2  20  12      936.54      902.80     53.28 o
  -1  20  12       29.31        9.81     29.06 o
   0  20  12       36.23       61.64     31.10 o
   1  20  12        1.03       29.20     29.44 o
   2  20  12      132.07      187.98     59.78 o
  -4  21  12       51.50       87.92     32.33 o
  -3  21  12      253.00      366.08     74.57 o
  -2  21  12        0.27       51.69     30.80 o
  -1  21  12        8.21       12.43     32.68 o
   0  21  12        5.06       26.83     29.38 o
   1  21  12       68.83      105.74     31.93 o
   2  21  12       21.60       27.65    105.08 o
  -3  22  12       48.84       28.56     31.09 o
  -2  22  12        0.05       59.98     30.69 o
  -1  22  12      471.05      422.31     51.30 o
   0  22  12       46.56       83.48     31.94 o
   1  22  12      232.68      336.29     57.62 o
  -7   0  13      472.37      487.73     64.07 o
  -5   0  13      150.47      165.73     44.67 o
  -3   0  13      466.91      493.21     32.28 o
  -1   0  13      353.36      334.00     33.18 o
   1   0  13      160.25      158.84     28.25 o
   3   0  13       64.53       28.27     31.55 o
   5   0  13      294.11      297.37     38.01 o
  -8   1  13      105.39      136.69     36.27 o
  -7   1  13       80.36       53.30     32.35 o
  -6   1  13       72.67       79.05     54.06 o
  -5   1  13     1544.10     1521.99     62.14 o
  -4   1  13      346.67      372.06     24.97 o
  -3   1  13      155.75      178.41     16.31 o
  -2   1  13      815.01      837.22     29.21 o
  -1   1  13       99.89       71.27     14.84 o
   0   1  13      359.16      322.92     35.17 o
   1   1  13       56.12       69.02     16.76 o
   2   1  13      149.62      175.49     36.34 o
   3   1  13      207.48      195.98     21.49 o
   4   1  13      208.13      244.19     36.85 o
   5   1  13      202.22      158.91     23.46 o
   6   1  13       16.36       26.06     21.50 o
  -8   2  13      222.36      322.45     88.57 o
  -7   2  13       57.27       55.13     32.86 o
  -6   2  13     1841.20     1993.66     77.66 o
  -5   2  13       24.70        9.01     27.05 o
  -4   2  13       44.51       44.12     16.65 o
  -3   2  13      427.90      435.23     27.73 o
  -2   2  13      263.31      237.28     17.98 o
  -1   2  13      268.63      259.31     28.91 o
   0   2  13      852.92      950.10     33.55 o
   1   2  13       57.61       33.08     15.84 o
   2   2  13      178.76      177.04     26.32 o
   3   2  13        2.33       -7.36     17.07 o
   4   2  13       30.43       27.02     18.87 o
   5   2  13       12.84      -14.68     19.31 o
   6   2  13      607.23      753.50     63.14 o
  -8   3  13       22.91       24.53     35.03 o
  -7   3  13      436.00      404.58     76.37 o
  -6   3  13       20.26       21.80     29.38 o
  -5   3  13     1092.22     1040.83     52.00 o
  -4   3  13       15.86       39.19     17.18 o
  -3   3  13     1782.57     1599.23     38.21 o
  -2   3  13      134.45      151.89     26.43 o
  -1   3  13      188.94      261.29     19.17 o
   0   3  13      975.07      970.23     32.97 o
   1   3  13       70.11       99.85     20.52 o
   2   3  13      260.74      238.21     46.48 o
   3   3  13      372.82      340.87     24.76 o
   4   3  13        0.49        4.65     18.42 o
   5   3  13       14.01       -6.50     19.57 o
   6   3  13      115.46       97.68     25.33 o
  -8   4  13      357.67      411.52     67.50 o
  -7   4  13      303.74      370.73     42.06 o
  -6   4  13      245.81      304.40     51.56 o
  -5   4  13        1.47      -16.28     25.75 o
  -4   4  13      230.64      277.33     29.93 o
  -3   4  13      954.38      963.55     30.33 o
  -2   4  13      820.44      820.72     28.99 o
  -1   4  13      119.85      117.51     17.08 o
   0   4  13     1249.96     1275.27     37.21 o
   1   4  13       89.45       65.85     16.56 o
   2   4  13       40.20       71.65     17.80 o
   3   4  13      185.70      227.02     22.33 o
   4   4  13        0.99       -6.60     18.17 o
   5   4  13      120.58      122.31     29.84 o
   6   4  13       82.64       27.80     21.68 o
  -8   5  13      182.05      136.78     55.68 o
  -7   5  13        4.06       -2.28     47.26 o
  -6   5  13      102.74      116.27     48.27 o
  -5   5  13      270.82      195.97     50.83 o
  -4   5  13      366.04      402.44     33.26 o
  -3   5  13      487.43      475.53     31.71 o
  -2   5  13     1266.44     1377.96     36.36 o
  -1   5  13        2.17       35.61     19.78 o
   0   5  13       29.63        9.60     14.69 o
   1   5  13        0.20      -16.26     21.44 o
   2   5  13       32.58        5.51     16.67 o
   3   5  13       17.97       42.84     18.15 o
   4   5  13      433.62      426.77     50.82 o
   5   5  13        7.03      -20.54     20.54 o
   6   5  13       21.30      -14.51     21.57 o
  -8   6  13      188.33      202.23     61.10 o
  -7   6  13      317.83      360.34     65.66 o
  -6   6  13      238.08      203.36     55.42 o
  -5   6  13      514.71      475.86     64.82 o
  -4   6  13      605.09      654.38     66.92 o
  -3   6  13     1258.42     1278.53    106.59 o
  -2   6  13      304.17      277.27     30.85 o
  -1   6  13     1273.00     1227.10     42.84 o
   0   6  13      462.20      484.02     25.16 o
   1   6  13        0.19       -0.40     14.83 o
   2   6  13      263.70      271.91     22.55 o
   3   6  13      135.08      184.67     21.98 o
   4   6  13       72.25       40.63     20.13 o
   5   6  13       85.54       82.57     22.63 o
   6   6  13        2.32       17.98     21.98 o
  -8   7  13        0.70       17.95     52.87 o
  -7   7  13       41.43       62.58     50.27 o
  -6   7  13       16.09        9.29     45.97 o
  -5   7  13     1678.68     1672.38     60.99 o
  -4   7  13      133.38      155.30     26.21 o
  -3   7  13       69.94       99.16     24.79 o
  -2   7  13      380.71      399.74     45.74 o
  -1   7  13      284.04      340.77     23.95 o
   0   7  13       82.92      110.23     19.10 o
   1   7  13      851.42      798.10     37.25 o
   2   7  13        3.82       26.13     18.02 o
   3   7  13       86.84       73.52     21.16 o
   4   7  13      215.14      222.23     32.48 o
   5   7  13       22.36        8.88     22.00 o
   6   7  13       41.40       87.40     24.96 o
  -8   8  13      365.71      447.43     73.88 o
  -7   8  13        3.42      -46.46     46.46 o
  -6   8  13      838.54      794.13     81.49 o
  -5   8  13       48.58       76.06     28.21 o
  -4   8  13      528.67      553.63     38.25 o
  -3   8  13      373.02      320.66     32.20 o
  -2   8  13       54.54       63.90     19.01 o
  -1   8  13      650.42      617.46     47.95 o
   0   8  13      721.09      730.62     39.74 o
   1   8  13        2.52        4.97     17.23 o
   2   8  13      776.71      798.76     36.25 o
   3   8  13        0.43       11.66     19.06 o
   4   8  13      263.11      318.04     50.36 o
   5   8  13       26.68       40.09     28.06 o
  -8   9  13      336.05      324.94     67.15 o
  -7   9  13       72.64       35.37     52.45 o
  -6   9  13       99.71      146.75     54.51 o
  -5   9  13      160.75      213.54     55.36 o
  -4   9  13      365.90      388.77     45.41 o
  -3   9  13       41.74       52.69     23.70 o
  -2   9  13       14.86       12.12     16.28 o
  -1   9  13      284.85      290.69     23.58 o
   0   9  13      680.05      585.21     30.64 o
   1   9  13      231.23      237.38     23.70 o
   2   9  13        2.47        0.28     18.19 o
   3   9  13      192.64      181.45     30.38 o
   4   9  13      361.17      366.89     34.15 o
   5   9  13        5.88       -3.75     23.62 o
  -7  10  13      173.54      109.40     57.65 o
  -6  10  13        0.27       20.63     49.35 o
  -5  10  13      247.36      253.21     31.60 o
  -4  10  13       14.18       29.41     24.06 o
  -3  10  13     2064.89     2096.39     89.98 o
  -2  10  13        1.07      -11.84     15.96 o
  -1  10  13      835.54      788.93     34.76 o
   0  10  13       19.80       24.47     17.83 o
   1  10  13       10.97      -13.89     17.37 o
   2  10  13        0.27       -3.91     18.36 o
   3  10  13      381.98      483.04     49.48 o
   4  10  13      149.44      124.59     32.03 o
   5  10  13       23.23       54.36     23.82 o
  -7  11  13      414.22      383.08     70.64 o
  -6  11  13       55.38       13.42     51.50 o
  -5  11  13      766.94      799.52     48.22 o
  -4  11  13      424.45      470.42     38.54 o
  -3  11  13       77.28       69.58     30.27 o
  -2  11  13      244.95      236.39     31.46 o
  -1  11  13       37.52       43.75     17.68 o
   0  11  13      384.63      346.63     29.04 o
   1  11  13      353.21      309.31     25.55 o
   2  11  13       59.77       38.35     29.14 o
   3  11  13       12.88       46.40     21.00 o
   4  11  13        2.83        7.34     21.18 o
   5  11  13       72.82       68.10     24.39 o
  -7  12  13       78.09      -23.11     53.19 o
  -6  12  13      881.14      872.89     88.71 o
  -5  12  13       29.64       45.83     26.91 o
  -4  12  13      268.98      267.65     33.92 o
  -3  12  13       11.22       38.47     25.35 o
  -2  12  13      124.31      136.65     28.60 o
  -1  12  13      238.79      310.31     25.55 o
   0  12  13     1078.81     1144.74     41.76 o
   1  12  13        8.81       27.71     20.74 o
   2  12  13      438.43      382.79     78.44 o
   3  12  13        0.62        8.43     20.81 o
   4  12  13       50.02       42.95     22.89 o
   5  12  13       13.96       19.19     23.35 o
  -7  13  13      534.97      479.09     74.93 o
  -6  13  13        2.82       27.35     53.04 o
  -5  13  13      183.82      215.85     54.51 o
  -4  13  13       23.34       74.26     28.02 o
  -3  13  13        3.31        3.19     25.41 o
  -2  13  13      602.34      649.06     44.04 o
  -1  13  13        4.79        3.56     17.88 o
   0  13  13       58.40       44.97     19.82 o
   1  13  13      177.31      159.53     23.20 o
   2  13  13        4.45       35.70     20.44 o
   3  13  13      345.06      351.76     29.81 o
   4  13  13       10.86      -23.89     23.89 o
  -6  14  13       61.35       99.43     42.59 o
  -5  14  13       35.83       58.03     28.29 o
  -4  14  13      219.01      173.68     52.71 o
  -3  14  13      720.69      759.73     91.42 o
  -2  14  13       72.68       54.09     27.41 o
  -1  14  13      118.83      106.55     20.90 o
   0  14  13        4.96       18.05     19.07 o
   1  14  13       24.03       58.06     20.77 o
   2  14  13      465.69      504.30     32.35 o
   3  14  13       62.81       66.05     45.48 o
   4  14  13        5.15       71.61     39.65 o
  -6  15  13        5.42       -0.65     27.53 o
  -5  15  13       86.22       40.35     28.65 o
  -4  15  13      121.15      131.86     33.59 o
  -3  15  13       60.97       61.17     29.04 o
  -2  15  13      578.76      624.52     45.13 o
  -1  15  13        1.19       19.47     18.94 o
   0  15  13      247.90      215.97     24.76 o
   1  15  13        6.53      -11.08     19.46 o
   2  15  13       45.45       39.38     21.81 o
   3  15  13      133.40      126.05     25.19 o
   4  15  13       78.85       96.03     31.65 o
  -6  16  13       97.00      160.53     76.35 o
  -5  16  13      333.62      394.21     40.43 o
  -4  16  13      955.82      927.57     54.48 o
  -3  16  13       56.13       99.47     29.26 o
  -2  16  13       69.06       51.53     28.77 o
  -1  16  13      242.21      228.29     46.96 o
   0  16  13        3.29      -14.43     24.57 o
   1  16  13        0.74       35.16     21.45 o
   2  16  13       55.98       61.65     32.45 o
   3  16  13      416.47      432.61     32.67 o
  -5  17  13      293.01      323.32     38.52 o
  -4  17  13      231.90      178.06     37.37 o
  -3  17  13      137.42      190.07     46.25 o
  -2  17  13       41.73       40.69     51.79 o
  -1  17  13       15.58       75.79     29.53 o
   0  17  13        0.39       34.57     21.34 o
   1  17  13        9.27        5.56     21.11 o
   2  17  13       19.15       15.24     26.28 o
   3  17  13      491.11      494.39     65.77 o
  -5  18  13        6.08       22.52     33.71 o
  -4  18  13      648.55      651.53     49.03 o
  -3  18  13      125.72      184.38     34.98 o
  -2  18  13      150.67      127.63     32.77 o
  -1  18  13       16.66       91.09     30.91 o
   0  18  13      118.90      124.95     24.43 o
   1  18  13      108.07      130.66     43.48 o
   2  18  13        7.63       40.45     24.47 o
  -4  19  13       84.65      114.12     39.36 o
  -3  19  13        3.61       28.38     29.46 o
  -2  19  13      232.65      208.20     44.16 o
  -1  19  13       15.52       72.36     30.70 o
   0  19  13      142.20      179.14     35.21 o
   1  19  13      437.39      500.02     52.03 o
   2  19  13      123.07      169.72     41.12 o
  -3  20  13      380.20      444.40     43.47 o
  -2  20  13       28.24       38.39     54.15 o
  -1  20  13      106.90       92.25     32.42 o
   0  20  13       98.99      175.17     35.68 o
   1  20  13       25.06       72.56     31.47 o
  -2  21  13      382.50      406.59     43.51 o
  -1  21  13        0.47       18.32     31.31 o
  -8   0  14     1971.41     2047.99    118.57 o
  -6   0  14       12.87       -0.69     44.88 o
  -4   0  14      368.97      377.60     55.76 o
  -2   0  14      482.88      479.78     33.95 o
   0   0  14      628.65      581.95     69.10 o
   2   0  14      337.56      341.33     36.45 o
   4   0  14        6.60        1.76     28.14 o
  -8   1  14        9.81       56.85     35.37 o
  -7   1  14      128.79      122.61     46.94 o
  -6   1  14       78.31       64.70     66.80 o
  -5   1  14      213.72      237.68     35.20 o
  -4   1  14      251.51      266.40     36.02 o
  -3   1  14      592.77      646.73     36.33 o
  -2   1  14       34.01       36.46     15.01 o
  -1   1  14     1401.03     1391.86     38.14 o
   0   1  14       35.50       45.93     16.80 o
   1   1  14      425.67      406.14     24.92 o
   2   1  14      492.58      571.86     32.35 o
   3   1  14        0.25       28.23     19.33 o
   4   1  14        1.30       -1.96     19.90 o
   5   1  14       79.50       90.01     33.36 o
  -8   2  14       32.06       48.73     52.95 o
  -7   2  14      530.44      669.95     52.24 o
  -6   2  14        7.02      -13.13     52.93 o
  -5   2  14      331.52      469.76     41.57 o
  -4   2  14       98.53      105.37     26.99 o
  -3   2  14     1848.75     1850.83     52.87 o
  -2   2  14        5.32        4.31     14.70 o
  -1   2  14        0.08       -3.48     14.42 o
   0   2  14       13.74       38.15     16.42 o
   1   2  14      585.97      590.42     28.53 o
   2   2  14       96.71      108.16     20.53 o
   3   2  14      301.10      327.01     26.12 o
   4   2  14        0.37      -10.57     26.76 o
   5   2  14       32.08       50.14     22.79 o
  -8   3  14        7.66       79.65     58.04 o
  -7   3  14       56.04       67.35     51.27 o
  -6   3  14      606.27      667.71    130.01 o
  -5   3  14      337.93      345.82     77.55 o
  -4   3  14     2063.04     2059.64     55.81 o
  -3   3  14       29.39       48.05     14.68 o
  -2   3  14       22.04       33.17     14.90 o
  -1   3  14       47.07       40.63     15.48 o
   0   3  14       10.35       52.55     19.11 o
   1   3  14      105.61       98.27     29.05 o
   2   3  14       46.70       80.21     19.03 o
   3   3  14      426.68      436.98     28.27 o
   4   3  14       96.26      126.73     25.48 o
   5   3  14        1.66        4.42     20.62 o
  -8   4  14      366.39      344.33     68.60 o
  -7   4  14      299.47      271.57     65.71 o
  -6   4  14      486.27      551.94     70.05 o
  -5   4  14       57.55      111.50     48.68 o
  -4   4  14      251.93      240.38     24.26 o
  -3   4  14      662.69      634.33     32.80 o
  -2   4  14      517.39      559.91     35.89 o
  -1   4  14       50.31       69.47     16.57 o
   0   4  14      389.72      411.61     24.55 o
   1   4  14      191.39      201.78     21.48 o
   2   4  14       14.86        7.35     22.96 o
   3   4  14      804.43      779.59     34.54 o
   4   4  14       12.59       20.01     20.24 o
   5   4  14       17.99        1.31     21.63 o
  -7   5  14     1127.44     1319.02    106.90 o
  -6   5  14       58.81       24.51     47.99 o
  -5   5  14      119.67       34.67     46.32 o
  -4   5  14      129.28      116.62     29.67 o
  -3   5  14      108.38      106.86     35.30 o
  -2   5  14      109.03      122.89     35.17 o
  -1   5  14      877.71      903.86     34.80 o
   0   5  14       22.34       28.44     15.92 o
   1   5  14      238.24      259.80     22.22 o
   2   5  14      355.90      336.99     25.32 o
   3   5  14       63.73      124.52     21.61 o
   4   5  14       93.30       61.95     30.49 o
   5   5  14       89.19       81.99     34.52 o
  -7   6  14       76.67       78.06     59.78 o
  -6   6  14       16.31       -5.18     51.53 o
  -5   6  14      673.70      639.03     75.24 o
  -4   6  14       73.30       70.61     24.73 o
  -3   6  14       39.48       68.73     24.33 o
  -2   6  14      230.63      232.42     24.18 o
  -1   6  14      133.17      111.85     23.20 o
   0   6  14      144.83      155.63     21.41 o
   1   6  14       19.45       13.77     18.47 o
   2   6  14        0.84       16.46     22.12 o
   3   6  14        3.30       25.25     29.65 o
   4   6  14       31.36        9.67     21.72 o
   5   6  14       20.40      -14.99     33.45 o
  -7   7  14        9.39      123.74     57.76 o
  -6   7  14      543.71      496.83     72.03 o
  -5   7  14        0.13      -15.75     45.13 o
  -4   7  14     1897.77     1895.11     66.77 o
  -3   7  14      171.46      166.87     27.94 o
  -2   7  14       17.13       41.20     18.43 o
  -1   7  14        2.28       -5.34     16.39 o
   0   7  14       12.51       12.17     17.73 o
   1   7  14       67.46       94.27     20.78 o
   2   7  14     1455.78     1392.62     66.38 o
   3   7  14      109.65      132.69     44.36 o
   4   7  14        9.53       44.11     22.38 o
   5   7  14       16.49       38.91     23.35 o
  -7   8  14      328.35      408.18     72.63 o
  -6   8  14      384.98      360.74     67.85 o
  -5   8  14      598.10      660.18     77.87 o
  -4   8  14        1.40       -8.20     23.22 o
  -3   8  14       17.18       74.39     25.83 o
  -2   8  14       48.16       55.28     18.01 o
  -1   8  14       17.53       20.18     17.27 o
   0   8  14       24.61       38.33     18.74 o
   1   8  14      258.06      328.50     27.36 o
   2   8  14      464.12      435.42     40.55 o
   3   8  14       14.65       32.63     21.32 o
   4   8  14      124.67      108.86     25.70 o
   5   8  14        5.75      -20.18     22.81 o
  -7   9  14       49.20       48.69     57.28 o
  -6   9  14      147.21      124.05     57.65 o
  -5   9  14       82.47       95.15     27.64 o
  -4   9  14      151.35      181.16     29.84 o
  -3   9  14      407.02      419.63     36.78 o
  -2   9  14       69.40       84.01     29.74 o
  -1   9  14      212.58      189.47     22.50 o
   0   9  14      371.77      335.14     26.54 o
   1   9  14      261.87      251.61     30.47 o
   2   9  14      131.42       99.21     22.60 o
   3   9  14       76.21      105.46     23.80 o
   4   9  14      150.65      165.91     26.24 o
  -7  10  14       18.33       24.36     58.64 o
  -6  10  14      391.59      493.43     75.14 o
  -5  10  14      253.26      304.11     45.68 o
  -4  10  14      117.05      133.28     29.68 o
  -3  10  14       65.44       75.70     44.17 o
  -2  10  14      275.73      269.90     33.27 o
  -1  10  14       65.07       89.03     20.23 o
   0  10  14      256.12      208.24     28.72 o
   1  10  14        2.97      -17.72     17.72 o
   2  10  14       80.22      130.49     23.95 o
   3  10  14       28.91       23.49     21.40 o
   4  10  14        1.62        1.68     22.34 o
  -6  11  14      103.83       55.88     56.96 o
  -5  11  14       28.85       36.76     27.05 o
  -4  11  14      274.34      281.72     70.13 o
  -3  11  14      369.11      398.89     38.11 o
  -2  11  14        7.26        7.71     25.39 o
  -1  11  14      124.63      102.03     20.60 o
   0  11  14        7.12       -9.70     18.37 o
   1  11  14       56.14       88.46     21.50 o
   2  11  14       49.25       58.39     22.17 o
   3  11  14      111.04      145.95     25.56 o
   4  11  14       23.98       18.55     22.94 o
  -6  12  14      159.95      119.91     60.27 o
  -5  12  14      678.19      658.57     46.27 o
  -4  12  14       56.28      109.76     29.68 o
  -3  12  14      247.70      231.92     33.99 o
  -2  12  14        2.52      -11.66     25.40 o
  -1  12  14       17.37       32.42     19.17 o
   0  12  14       78.20       76.84     21.34 o
   1  12  14      185.00      194.17     25.64 o
   2  12  14       22.10       29.88     24.20 o
   3  12  14       10.11       27.68     28.43 o
   4  12  14        0.73       10.10     23.76 o
  -6  13  14      355.23      361.49     72.46 o
  -5  13  14        2.93       28.63     27.75 o
  -4  13  14      546.51      550.94     50.40 o
  -3  13  14       71.12       55.20     71.03 o
  -2  13  14       95.65      144.41     31.87 o
  -1  13  14       15.24       10.21     19.00 o
   0  13  14      112.74      115.50     22.41 o
   1  13  14      248.90      252.08     27.18 o
   2  13  14      489.07      515.67     33.79 o
   3  13  14        0.28       -6.81     22.31 o
  -6  14  14        5.38       -3.55     57.80 o
  -5  14  14      214.85      246.82     36.08 o
  -4  14  14      336.13      348.49     38.96 o
  -3  14  14      191.45      238.00     35.07 o
  -2  14  14      360.25      447.50     40.97 o
  -1  14  14      134.26      137.05     23.27 o
   0  14  14       81.07      135.12     30.33 o
   1  14  14      182.49      216.56     26.32 o
   2  14  14        2.58        7.64     22.22 o
   3  14  14       96.97      155.55     75.11 o
  -5  15  14      184.13      183.29     34.13 o
  -4  15  14        1.09       20.62     28.97 o
  -3  15  14      181.15      196.91     55.84 o
  -2  15  14      176.14      207.72     45.36 o
  -1  15  14      842.03      977.50     55.20 o
   0  15  14       66.34       33.47     21.93 o
   1  15  14      552.03      547.65     48.26 o
   2  15  14       45.27       72.81     23.77 o
   3  15  14        6.05        7.68     23.56 o
  -5  16  14       60.24      101.18     33.25 o
  -4  16  14       54.52       69.57     31.18 o
  -3  16  14      493.68      470.19     67.53 o
  -2  16  14      399.80      471.46     46.76 o
  -1  16  14      139.00      136.01     33.15 o
   0  16  14       89.92      167.02     26.48 o
   1  16  14      373.15      401.11     65.88 o
   2  16  14      138.94      178.08     27.62 o
  -4  17  14       51.49       94.79     43.64 o
  -3  17  14       49.42       61.09     31.16 o
  -2  17  14      168.59      194.89     35.37 o
  -1  17  14       58.83      127.50     34.34 o
   0  17  14       18.55       41.91     49.53 o
   1  17  14       25.07       69.89     23.85 o
   2  17  14      397.57      404.56     51.99 o
  -3  18  14       47.89       80.37     32.37 o
  -2  18  14       90.07      120.79     34.16 o
  -1  18  14       27.12       29.51     30.80 o
   0  18  14      445.36      458.59     56.08 o
   1  18  14      129.96      139.07     46.53 o
  -2  19  14       67.23       98.97     32.99 o
  -1  19  14      458.68      572.13     73.62 o
  -7   0  15      946.35     1059.50     92.36 o
  -5   0  15      434.46      463.24     61.49 o
  -3   0  15      268.56      287.11     30.35 o
  -1   0  15     2245.37     2406.01     75.76 o
   1   0  15       22.97       55.92     25.83 o
   3   0  15      335.06      297.13     61.98 o
  -7   1  15      101.94       98.18     37.72 o
  -6   1  15       79.69       26.02     36.63 o
  -5   1  15     1533.62     1459.95     66.20 o
  -4   1  15       16.08       27.74     30.79 o
  -3   1  15       21.23       29.07     16.04 o
  -2   1  15       89.60      130.11     18.96 o
  -1   1  15        3.58       28.56     26.80 o
   0   1  15      218.17      253.31     39.18 o
   1   1  15       60.40      105.22     41.60 o
   2   1  15       17.47       23.18     18.74 o
   3   1  15        5.64       40.08     20.86 o
   4   1  15      161.92      243.85     25.93 o
  -7   2  15      104.63      196.82     60.08 o
  -6   2  15      521.60      577.76     49.14 o
  -5   2  15      521.04      558.47     47.11 o
  -4   2  15      216.58      235.11     37.10 o
  -3   2  15        2.90       15.21     15.23 o
  -2   2  15      788.42      758.33     31.11 o
  -1   2  15        1.23       22.90     16.34 o
   0   2  15      365.86      426.31     25.82 o
   1   2  15       17.33       53.36     24.58 o
   2   2  15        7.14       52.69     19.73 o
   3   2  15        1.60       14.02     21.27 o
   4   2  15      798.00      998.26     44.14 o
  -7   3  15      209.94      398.16     72.21 o
  -6   3  15      192.00       76.84     54.13 o
  -5   3  15      188.26      315.39     60.50 o
  -4   3  15       49.79       64.30     31.82 o
  -3   3  15      668.30      630.82     34.26 o
  -2   3  15       92.35       97.94     17.63 o
  -1   3  15        1.16       12.67     16.09 o
   0   3  15       81.93       90.34     19.26 o
   1   3  15      149.70      236.57     22.85 o
   2   3  15        1.79      -14.04     18.79 o
   3   3  15      351.24      349.89     27.72 o
   4   3  15       84.98       68.08     22.87 o
  -7   4  15      394.60      438.30     73.79 o
  -6   4  15        3.82        8.74     52.29 o
  -5   4  15        9.32       75.82     49.78 o
  -4   4  15      221.63      209.27     29.47 o
  -3   4  15       95.39      139.94     32.73 o
  -2   4  15      577.27      578.44     30.93 o
  -1   4  15      304.79      321.56     23.84 o
   0   4  15       93.56      127.84     19.59 o
   1   4  15       40.27       67.15     20.87 o
   2   4  15        1.52       -1.30     18.74 o
   3   4  15      251.32      232.74     25.42 o
   4   4  15        5.83       15.20     21.92 o
  -7   5  15       30.17       71.07     56.72 o
  -6   5  15      113.96      190.47     62.21 o
  -5   5  15      151.88      202.25     59.26 o
  -4   5  15        1.10       17.77     23.38 o
  -3   5  15        1.39       10.17     41.51 o
  -2   5  15      790.07      904.17     64.16 o
  -1   5  15       14.17       21.40     18.44 o
   0   5  15      650.48      630.68     39.75 o
   1   5  15       18.63       32.01     20.40 o
   2   5  15      249.28      227.13     26.42 o
   3   5  15      111.34      113.53     24.58 o
   4   5  15      296.87      327.31     31.02 o
  -7   6  15      611.84      725.54     86.34 o
  -6   6  15       32.42       39.20     53.65 o
  -5   6  15      125.92      122.32     55.99 o
  -4   6  15       19.69       30.11     24.95 o
  -3   6  15      389.33      381.22     36.00 o
  -2   6  15      405.79      440.62     28.10 o
  -1   6  15      500.93      524.58     32.06 o
   0   6  15        1.17      -17.79     17.79 o
   1   6  15        5.41       -8.34     18.85 o
   2   6  15      108.31      146.88     24.33 o
   3   6  15       64.66        2.02     22.15 o
   4   6  15        1.48       16.84     23.44 o
  -6   7  15       11.61       17.09     53.47 o
  -5   7  15      753.20      827.92     86.11 o
  -4   7  15       22.71      -30.84     43.43 o
  -3   7  15      635.65      551.35     41.61 o
  -2   7  15       28.24       35.90     18.69 o
  -1   7  15      291.18      253.35     40.27 o
   0   7  15        0.65        3.06     23.68 o
   1   7  15       34.01       59.34     20.93 o
   2   7  15       20.36       72.38     26.17 o
   3   7  15      174.53      245.93     28.28 o
   4   7  15        0.13       20.86     23.70 o
  -6   8  15       71.64        5.87     54.28 o
  -5   8  15        1.29      -48.83     48.83 o
  -4   8  15      194.71      176.44     31.34 o
  -3   8  15        6.46       12.39     25.89 o
  -2   8  15       91.37       76.34     28.11 o
  -1   8  15       22.95       17.11     18.90 o
   0   8  15       41.89       57.17     20.61 o
   1   8  15       32.30       23.17     20.50 o
   2   8  15        4.05       13.37     26.85 o
   3   8  15       68.44       30.75     50.78 o
   4   8  15      304.61      289.19     30.79 o
  -6   9  15      365.46      380.32     71.58 o
  -5   9  15      228.37      205.45     62.19 o
  -4   9  15        3.60       16.31     35.34 o
  -3   9  15      336.21      303.52     36.41 o
  -2   9  15      543.66      587.46     43.58 o
  -1   9  15      262.56      290.39     27.06 o
   0   9  15      148.68      140.11     30.07 o
   1   9  15        9.22       -2.62     20.50 o
   2   9  15      328.75      336.06     29.80 o
   3   9  15       13.99       23.60     28.03 o
  -6  10  15       11.21      -37.53     54.31 o
  -5  10  15       88.51      163.43     61.85 o
  -4  10  15        0.72      -11.15     26.20 o
  -3  10  15       75.96      101.46     30.69 o
  -2  10  15      168.97      137.83     30.31 o
  -1  10  15       11.62       13.52     19.42 o
   0  10  15      108.50       67.01     21.93 o
   1  10  15      272.02      321.03     32.21 o
   2  10  15      280.99      330.95     30.11 o
   3  10  15       13.15       14.92     27.68 o
  -5  11  15      100.36       84.84     30.56 o
  -4  11  15        9.05       22.24     32.52 o
  -3  11  15      254.92      278.00     36.14 o
  -2  11  15      288.92      288.42     36.23 o
  -1  11  15        4.25        2.72     21.19 o
   0  11  15      762.57      850.61     39.65 o
   1  11  15       56.83      130.45     39.41 o
   2  11  15        4.11       -9.38     21.47 o
   3  11  15       34.77       -6.87     27.96 o
  -5  12  15       59.19      134.00     32.38 o
  -4  12  15       91.47      179.07     33.70 o
  -3  12  15      126.07      125.46     32.93 o
  -2  12  15      655.67      721.59     49.70 o
  -1  12  15        1.98       26.82     20.67 o
   0  12  15      111.86       79.78     22.84 o
   1  12  15        0.66       16.50     25.18 o
   2  12  15       84.10      141.14     26.07 o
   3  12  15       27.49       65.80     67.26 o
  -5  13  15      429.73      460.24     45.61 o
  -4  13  15      429.99      377.09     55.69 o
  -3  13  15      362.26      353.50     39.94 o
  -2  13  15        3.92       49.91     50.40 o
  -1  13  15      266.44      353.66     40.35 o
   0  13  15        2.54       16.86     32.46 o
   1  13  15        1.88       21.74     21.61 o
   2  13  15       38.28       85.01     24.90 o
  -4  14  15      662.89      667.90     51.01 o
  -3  14  15        2.19       -9.62     69.15 o
  -2  14  15       44.35       56.34     30.59 o
  -1  14  15      529.16      625.27     47.90 o
   0  14  15       77.09       77.49     22.87 o
   1  14  15       20.59       26.75     22.26 o
   2  14  15       25.27       20.38     23.36 o
  -4  15  15      129.12       97.56     68.87 o
  -3  15  15       17.74       47.07     51.97 o
  -2  15  15      581.82      620.48     48.44 o
  -1  15  15       95.05      143.29     37.98 o
   0  15  15        7.88       18.41     22.37 o
   1  15  15       60.33       72.53     24.48 o
  -3  16  15       72.98       -9.73     29.26 o
  -2  16  15      270.40      309.73     39.98 o
  -1  16  15      170.13      245.44     39.31 o
   0  16  15        7.81       27.82     22.64 o
  -1  17  15      236.52      294.01     40.30 o
  -6   0  16      803.55      725.69     83.29 o
  -4   0  16        4.92        2.70     48.00 o
  -2   0  16        6.18       13.54     23.93 o
   0   0  16        9.84       38.44     30.40 o
   2   0  16      214.95      280.27     54.57 o
  -6   1  16      123.04       72.22     38.58 o
  -5   1  16      177.68      204.78     38.96 o
  -4   1  16      336.51      393.40     43.37 o
  -3   1  16      224.54      231.53     27.19 o
  -2   1  16        3.46       20.95     30.76 o
  -1   1  16        5.81       40.84     18.15 o
   0   1  16      236.98      253.32     26.67 o
   1   1  16      415.16      466.18     30.03 o
   2   1  16       51.16      115.08     25.74 o
   3   1  16      160.09      153.81     29.26 o
  -6   2  16       78.44      110.86     56.85 o
  -5   2  16       28.15      -34.81     45.99 o
  -4   2  16       35.76       92.71     34.90 o
  -3   2  16      424.00      462.70     50.86 o
  -2   2  16       14.58       46.39     17.71 o
  -1   2  16      199.13      182.09     27.87 o
   0   2  16      278.25      362.19     26.02 o
   1   2  16       27.08      114.76     32.34 o
   2   2  16        0.27      -17.55     21.55 o
   3   2  16      330.73      448.10     30.94 o
  -6   3  16        1.07       -0.39     49.77 o
  -5   3  16       49.52       21.81     50.18 o
  -4   3  16      713.07      617.31     73.98 o
  -3   3  16       39.49       65.80     26.81 o
  -2   3  16       88.09      122.70     21.29 o
  -1   3  16        3.47       10.27     17.72 o
   0   3  16       84.27       75.43     21.14 o
   1   3  16      178.78      181.84     36.66 o
   2   3  16        7.19       22.24     20.65 o
   3   3  16       17.01      -11.10     24.77 o
  -6   4  16      459.90      515.42     74.53 o
  -5   4  16     1216.92     1134.05     97.47 o
  -4   4  16      127.15       79.55     56.73 o
  -3   4  16      307.18      382.01     74.40 o
  -2   4  16       56.82       97.47     21.55 o
  -1   4  16       46.61       29.48     19.79 o
   0   4  16      103.64      114.13     23.18 o
   1   4  16       12.54       12.71     21.06 o
   2   4  16       27.62       25.85     26.05 o
   3   4  16       47.58       49.47     24.02 o
  -6   5  16        8.94      112.53     58.74 o
  -5   5  16      259.55      300.18     63.85 o
  -4   5  16        9.67       47.67     56.46 o
  -3   5  16       16.49       54.17     27.44 o
  -2   5  16       15.24      -12.59     18.50 o
  -1   5  16      215.74      231.91     31.71 o
   0   5  16       20.39       46.44     21.20 o
   1   5  16      183.59      243.59     32.50 o
   2   5  16        3.45       -2.35     21.47 o
   3   5  16        2.53      -20.43     22.11 o
  -6   6  16      606.29      552.51     81.32 o
  -5   6  16        7.09        7.83     53.43 o
  -4   6  16      265.95      319.76     75.60 o
  -3   6  16      243.73      253.13     36.19 o
  -2   6  16        1.39       11.25     18.64 o
  -1   6  16       41.25       11.97     19.49 o
   0   6  16      335.34      403.18     30.25 o
   1   6  16       23.81        5.64     20.85 o
   2   6  16        4.58       20.39     21.69 o
   3   6  16      165.13      180.38     35.56 o
  -5   7  16        2.40       -7.93     53.66 o
  -4   7  16      867.26      963.40    118.63 o
  -3   7  16      121.97       89.54     29.70 o
  -2   7  16       16.83       41.31     48.85 o
  -1   7  16      261.15      251.63     26.27 o
   0   7  16       75.97       69.49     21.73 o
   1   7  16       85.08      133.93     24.41 o
   2   7  16      269.90      270.35     40.78 o
   3   7  16       72.10      137.78     71.13 o
  -5   8  16       34.86       33.40     57.76 o
  -4   8  16        1.37       39.66     28.21 o
  -3   8  16      732.30      679.06     47.08 o
  -2   8  16       13.19       52.92     28.57 o
  -1   8  16      412.08      376.03     31.60 o
   0   8  16      505.41      545.45     34.19 o
   1   8  16       43.21       79.28     23.85 o
   2   8  16       10.34       -4.59     22.26 o
  -5   9  16      751.84      754.15     91.14 o
  -4   9  16      133.41      143.87     33.35 o
  -3   9  16        1.58       27.79     27.99 o
  -2   9  16       90.23       99.66     30.80 o
  -1   9  16       26.18       31.84     21.24 o
   0   9  16       10.79       -5.93     21.33 o
   1   9  16      508.78      530.16     34.92 o
   2   9  16        5.02       51.63     36.20 o
  -5  10  16        3.98       55.83     60.19 o
  -4  10  16      199.27      185.71     78.57 o
  -3  10  16       53.42       63.15     30.14 o
  -2  10  16       99.88      183.21     34.52 o
  -1  10  16       32.99       52.71     22.13 o
   0  10  16      436.49      553.49     34.84 o
   1  10  16      173.59      189.16     30.75 o
   2  10  16      125.03      143.50     26.69 o
  -4  11  16      260.72      334.75     39.57 o
  -3  11  16       66.93       62.68     43.35 o
  -2  11  16       77.28      118.98     33.54 o
  -1  11  16        3.32       17.84     21.60 o
   0  11  16       11.92       21.30     24.16 o
   1  11  16      163.72      191.58     27.29 o
  -4  12  16        7.87       52.12     30.94 o
  -3  12  16      278.09      208.02     36.60 o
  -2  12  16       30.13       38.66     45.16 o
  -1  12  16      369.57      374.48     96.50 o
   0  12  16      170.11      201.07     29.48 o
   1  12  16        3.86       27.28     34.25 o
  -3  13  16       10.70       31.86     31.48 o
  -2  13  16       26.56       32.86     31.00 o
  -1  13  16       89.68      177.37    126.29 o
   0  13  16       21.83       38.25     22.97 o
  -2  14  16        2.99        4.29     30.40 o
  -1  14  16      175.18      257.24     38.91 o
  -5   0  17      107.04       62.28     54.05 o
  -3   0  17      956.43      932.51     84.45 o
  -1   0  17       42.53       78.35     29.48 o
   1   0  17       33.56       62.90     35.88 o
  -5   1  17      134.95      159.45     56.69 o
  -4   1  17      155.26      176.50     38.99 o
  -3   1  17        9.80       94.97     36.78 o
  -2   1  17        0.05       20.58     18.78 o
  -1   1  17      109.23      118.08     21.91 o
   0   1  17      566.16      661.27     36.52 o
   1   1  17       20.70       79.13     29.64 o
   2   1  17      116.17      154.58     24.82 o
  -5   2  17        7.91      -21.81     48.93 o
  -4   2  17       33.29       43.60     52.36 o
  -3   2  17       11.79       20.44     35.76 o
  -2   2  17      708.74      683.10     39.83 o
  -1   2  17       41.17       39.66     25.18 o
   0   2  17       91.60      140.78     22.74 o
   1   2  17       31.39       73.22     53.97 o
   2   2  17       31.21       80.45     25.92 o
  -5   3  17       44.23       30.19     57.25 o
  -4   3  17       47.71       10.85     53.01 o
  -3   3  17      184.13      209.33     33.01 o
  -2   3  17       58.48       81.49     22.45 o
  -1   3  17      184.37      150.02     24.83 o
   0   3  17        3.91        5.27     21.19 o
   1   3  17        0.75       15.84     42.67 o
   2   3  17        0.96      -14.93     21.87 o
  -4   4  17       43.61       17.52     54.32 o
  -3   4  17       79.19      129.53     31.46 o
  -2   4  17      115.36      152.33     23.74 o
  -1   4  17      115.40      167.17     24.79 o
   0   4  17       61.92       52.63     34.48 o
   1   4  17        7.01       14.43     41.76 o
  -4   5  17      153.65      377.26     72.46 o
  -3   5  17        3.75       -0.22     27.47 o
  -2   5  17        3.48       46.03     31.08 o
  -1   5  17        3.16       22.65     51.05 o
   0   5  17        4.01       27.25     22.25 o
   1   5  17        2.84       41.67     23.14 o
  -4   6  17      103.68      219.67     66.18 o
  -3   6  17       77.80       68.48     30.14 o
  -2   6  17      179.34      195.19     34.25 o
  -1   6  17      136.33      151.54     25.02 o
   0   6  17       51.12       43.89     22.85 o
   1   6  17      126.87      187.73     26.94 o
  -4   7  17        2.98       71.49     61.94 o
  -3   7  17       91.68       99.97     31.99 o
  -2   7  17      180.25      206.28     36.94 o
  -1   7  17       72.05       81.77     38.04 o
   0   7  17       13.47       -8.04     21.15 o
   1   7  17      185.25      180.50     31.53 o
  -3   8  17        1.24       28.45     29.50 o
  -2   8  17      615.73      622.58     52.80 o
  -1   8  17      106.75      101.28     24.09 o
   0   8  17        4.89       -8.34     21.63 o
  -3   9  17       64.46      100.07     69.16 o
  -2   9  17       21.09       52.99     30.95 o
  -1   9  17       35.88       30.87     28.97 o
   0   9  17        9.83       15.85     36.85 o
  -2  10  17       24.35      -18.49     28.85 o
  -1  10  17      127.98      179.81     36.53 o
  -2   0  18      171.74      215.08     47.75 o
  -2   1  18       16.74       38.02     27.65 o
  -1   1  18       55.69       31.27     22.51 o
  -2   2  18       39.38       57.69     41.06 o
  -1   2  18      160.19      202.96     63.65 o
 
